# Supplementary material for: Transcriptome analysis of the compatible interaction of tomato with Verticillium dahliae using RNA-sequencing
Source: Front Plant Sci. 2015 Jun 8;6:428. doi: 10.3389/fpls.2015.00428 (PMC4458571; doi:10.3389/fpls.2015.00428)
Supplement: Supplementary file 2 [file Table_2.XLS]

## Sheet: Mock vs Treat
Table S2. Annotation of differentially expressed genes between two tomato samples
Gene ID	FDR	log2FC	regulated	COG_class	COG_class_annotation	GO_annotation	KEGG_annotation	Swissprot_annotation	Nr_annotation
Solyc09g008280.1	0	-8.10996	down	[H]	Coenzyme transport and metabolism	Molecular Function: methionine adenosyltransferase activity (GO:0004478);; Molecular Function: copper ion binding (GO:0005507);; Molecular Function: ATP binding (GO:0005524);; Cellular Component: cytoplasm (GO:0005737);; Cellular Component: cytosol (GO:0005829);; Cellular Component: plasma membrane (GO:0005886);; Biological Process: S-adenosylmethionine biosynthetic process (GO:0006556);; Biologi…	K00789|0.0|rcu:RCOM_1354270|s-adenosylmethionine synthetase, putative (EC:2.5.1.6)	S-adenosylmethionine synthase 3 GN=SAM3 OS=Solanum lycopersicum (Tomato) PE=2 SV=1	S-adenosylmethionine synthase 3 [Solanum lycopersicum]
Solyc07g056050.1	0	-7.53276	down	--	--	Cellular Component: endosome (GO:0005768);; Cellular Component: vacuolar membrane (GO:0005774);; Cellular Component: Golgi apparatus (GO:0005794);; Cellular Component: trans-Golgi network (GO:0005802);; Cellular Component: plasma membrane (GO:0005886);; Cellular Component: plasmodesma (GO:0009506);; Cellular Component: integral to membrane (GO:0016021);;	--	--	PREDICTED: transmembrane 9 superfamily member 4-like isoform 1 [Solanum lycopersicum]
Solyc03g115740.1	0	-7.45347	down	--	--	Cellular Component: Golgi membrane (GO:0000139);; Molecular Function: protein binding (GO:0005515);; Cellular Component: endosome (GO:0005768);; Cellular Component: trans-Golgi network (GO:0005802);; Biological Process: glucose catabolic process (GO:0006007);; Biological Process: response to mechanical stimulus (GO:0009612);; Biological Process: multidimensional cell growth (GO:0009825);; Biologi…	K08238|0.0|vvi:100263916|hypothetical protein LOC100263916	Putative glycosyltransferase 5 GN=GT5 OS=Arabidopsis thaliana (Mouse-ear cress) PE=2 SV=1	putative glycosyltransferase [Nicotiana benthamiana]
Solyc10g048140.1	0	-7.23064	down	--	--	--	--	--	PREDICTED: uncharacterized protein LOC101245961 [Solanum lycopersicum]
Solyc10g077070.1	0	-6.91269	down	[R]	General function prediction only	Biological Process: reproduction (GO:0000003);; Cellular Component: nucleus (GO:0005634);; Cellular Component: chromosome (GO:0005694);; Cellular Component: nuclear heterochromatin (GO:0005720);; Biological Process: chromosome segregation (GO:0007059);; Molecular Function: zinc ion binding (GO:0008270);; Biological Process: DNA mediated transformation (GO:0009294);; Biological Process: post-embry…	--	Histone-lysine N-methyltransferase, H3 lysine-9 specific SUVH1 GN=SUVH1 OS=Nicotiana tabacum (Common tobacco) PE=1 SV=1	PREDICTED: histone-lysine N-methyltransferase, H3 lysine-9 specific SUVH1-like [Solanum lycopersicum]
Solyc04g064550.1	0	-6.81458	down	--	--	Biological Process: tryptophan biosynthetic process (GO:0000162);; Molecular Function: sequence-specific DNA binding transcription factor activity (GO:0003700);; Molecular Function: anthranilate phosphoribosyltransferase activity (GO:0004048);; Molecular Function: signal transducer activity (GO:0004871);; Molecular Function: protein binding (GO:0005515);; Cellular Component: nucleus (GO:0005634);…	--	Scarecrow-like protein 1 GN=SCL1 OS=Arabidopsis thaliana (Mouse-ear cress) PE=2 SV=1	GRAS6 protein [Solanum lycopersicum]
Solyc02g065300.1	0	-6.78897	down	[J]	Translation, ribosomal structure and biogenesis	Molecular Function: aminoacyl-tRNA editing activity (GO:0002161);; Molecular Function: leucine-tRNA ligase activity (GO:0004823);; Molecular Function: ATP binding (GO:0005524);; Cellular Component: cytosol (GO:0005829);; Biological Process: leucyl-tRNA aminoacylation (GO:0006429);; Biological Process: regulation of translational fidelity (GO:0006450);; Biological Process: spermidine biosynthetic …	K01869|0.0|vvi:100249854|hypothetical protein LOC100249854	--	PREDICTED: leucine--tRNA ligase, cytoplasmic-like [Solanum lycopersicum]
Solyc11g006060.1	0	-6.69098	down	--	--	Biological Process: cellular metabolic process (GO:0044237);; Biological Process: primary metabolic process (GO:0044238);; Biological Process: organic substance metabolic process (GO:0071704);;	--	Pollen-specific leucine-rich repeat extensin-like protein 3 (Precursor) GN=PEX3 OS=Arabidopsis thaliana (Mouse-ear cress) PE=2 SV=1	PREDICTED: uncharacterized protein LOC101251433 [Solanum lycopersicum]
Solyc07g007030.1	0	-6.45083	down	--	--	Cellular Component: mitochondrion (GO:0005739);; Cellular Component: endosome (GO:0005768);; Cellular Component: Golgi apparatus (GO:0005794);; Cellular Component: trans-Golgi network (GO:0005802);; Cellular Component: cytosol (GO:0005829);; Cellular Component: integral to membrane (GO:0016021);;	--	--	PREDICTED: transmembrane 9 superfamily member 4-like [Solanum lycopersicum]
Solyc06g072040.1	0	-6.25276	down	--	--	Molecular Function: DNA binding (GO:0003677);; Molecular Function: sequence-specific DNA binding transcription factor activity (GO:0003700);; Molecular Function: protein binding (GO:0005515);; Cellular Component: cytosol (GO:0005829);; Biological Process: abscisic acid mediated signaling pathway (GO:0009738);; Cellular Component: CCAAT-binding factor complex (GO:0016602);; Molecular Function: seq…	--	Nuclear transcription factor Y subunit C-1 GN=T8P19.100 OS=Arabidopsis thaliana (Mouse-ear cress) PE=1 SV=1	CONSTANS interacting protein 2a [Solanum lycopersicum]
Solyc04g005270.1	0	-6.21479	down	--	--	Molecular Function: 1-phosphatidylinositol 4-kinase activity (GO:0004430);; Molecular Function: protein histidine kinase binding (GO:0043424);; Biological Process: phosphatidylinositol phosphorylation (GO:0046854);;	--	Probable phosphatidylinositol 4-kinase type 2-beta At1g26270 GN=At1g26270 OS=Arabidopsis thaliana (Mouse-ear cress) PE=1 SV=1	PREDICTED: probable phosphatidylinositol 4-kinase type 2-beta At1g26270-like [Solanum lycopersicum]
Solyc02g072530.1	0	-6.16257	down	[RTKL]	--	Biological Process: cytokinesis by cell plate formation (GO:0000911);; Molecular Function: hydrolase activity, hydrolyzing O-glycosyl compounds (GO:0004553);; Molecular Function: protein serine/threonine kinase activity (GO:0004674);; Molecular Function: calmodulin-dependent protein kinase activity (GO:0004683);; Molecular Function: protein binding (GO:0005515);; Molecular Function: ATP binding (…	--	CBL-interacting serine/threonine-protein kinase 12 GN=F28A21.110 OS=Arabidopsis thaliana (Mouse-ear cress) PE=1 SV=1	PREDICTED: CBL-interacting serine/threonine-protein kinase 12-like isoform 1 [Solanum lycopersicum]
Solyc05g054500.1	0	-6.14921	down	--	--	Biological Process: microtubule cytoskeleton organization (GO:0000226);; Cellular Component: intracellular (GO:0005622);; Molecular Function: zinc ion binding (GO:0008270);;	K13102|0.0|vvi:100256009|hypothetical protein LOC100256009	Protein MOS2 GN=MOS2 OS=Arabidopsis thaliana (Mouse-ear cress) PE=2 SV=1	PREDICTED: DNA/RNA-binding protein KIN17-like [Solanum lycopersicum]
Solyc06g073730.1	0	-6.13573	down	--	--	Biological Process: MAPK cascade (GO:0000165);; Biological Process: response to superoxide (GO:0000303);; Molecular Function: DNA binding (GO:0003677);; Molecular Function: sequence-specific DNA binding transcription factor activity (GO:0003700);; Molecular Function: protein binding (GO:0005515);; Cellular Component: nucleus (GO:0005634);; Biological Process: regulation of transcription, DNA-depe…	--	Protein ETHYLENE INSENSITIVE 3 GN=EIN3 OS=Arabidopsis thaliana (Mouse-ear cress) PE=1 SV=1	EIN3-like protein [Solanum lycopersicum]
Solyc03g120280.1	0	-6.06637	down	--	--	Molecular Function: protein binding (GO:0005515);; Cellular Component: nucleus (GO:0005634);; Cellular Component: cytosol (GO:0005829);;	--	Nucleolin 2 GN=K24M9.11 OS=Arabidopsis thaliana (Mouse-ear cress) PE=2 SV=1	PREDICTED: brefeldin A resistance protein-like [Solanum lycopersicum]
Solyc10g079680.1	0	-6.02309	down	--	--	Molecular Function: binding (GO:0005488);; Molecular Function: protein binding (GO:0005515);; Biological Process: regulation of transcription, DNA-dependent (GO:0006355);; Biological Process: response to water deprivation (GO:0009414);; Biological Process: cellular response to iron ion starvation (GO:0010106);; Biological Process: iron ion homeostasis (GO:0055072);;	--	Transcription factor ORG2 GN=F24I3.50 OS=Arabidopsis thaliana (Mouse-ear cress) PE=1 SV=1	PREDICTED: transcription factor ORG2-like [Solanum lycopersicum]
Solyc06g071490.1	0	-5.93244	down	--	--	--	--	Serine/threonine-protein kinase ATM GN=ATM OS=Arabidopsis thaliana (Mouse-ear cress) PE=2 SV=1	PREDICTED: uncharacterized protein LOC101251994 [Solanum lycopersicum]
Solyc08g074570.1	0	-5.91676	down	--	--	Molecular Function: nucleic acid binding (GO:0003676);; Cellular Component: nucleus (GO:0005634);; Biological Process: defense response signaling pathway, resistance gene-dependent (GO:0009870);; Biological Process: defense response to bacterium (GO:0042742);;	K13101|1e-142|rcu:RCOM_0586970|Protein MOS2, putative	Protein MOS2 GN=MOS2 OS=Arabidopsis thaliana (Mouse-ear cress) PE=2 SV=1	PREDICTED: protein MOS2-like isoform 1 [Solanum lycopersicum]
Solyc12g019290.1	0	-5.6976	down	--	--	Cellular Component: mitochondrion (GO:0005739);; Cellular Component: chloroplast thylakoid membrane (GO:0009535);; Biological Process: post-embryonic development (GO:0009791);; Biological Process: reproductive structure development (GO:0048608);;	--	Pentatricopeptide repeat-containing protein At2g37230 GN=At2g37230 OS=Arabidopsis thaliana (Mouse-ear cress) PE=2 SV=1	PREDICTED: pentatricopeptide repeat-containing protein At2g37230-like isoform 1 [Solanum lycopersicum]
Solyc02g082570.1	9.77e-15	-5.65849	down	--	--	--	--	Nucleolin 1 OS=Oryza sativa subsp. japonica (Rice) PE=2 SV=1	PREDICTED: uncharacterized protein LOC101260196 [Solanum lycopersicum]
Solyc02g078580.1	1.48e-14	-5.63951	down	--	--	Biological Process: mRNA splicing, via spliceosome (GO:0000398);; Molecular Function: DNA binding (GO:0003677);; Cellular Component: nucleus (GO:0005634);; Biological Process: DNA-dependent transcription, initiation (GO:0006352);; Biological Process: positive regulation of cell proliferation (GO:0008284);; Biological Process: gravitropism (GO:0009630);; Biological Process: negative regulation of …	--	--	PREDICTED: RNA polymerase-associated protein RTF1 homolog isoform 1 [Solanum lycopersicum]
Solyc12g006760.1	0	-5.58749	down	--	--	--	--	--	predicted protein [Populus trichocarpa]
Solyc12g006750.1	0	-5.58388	down	--	--	--	--	--	predicted protein [Populus trichocarpa]
Solyc09g065190.1	7.36e-14	-5.56099	down	[TA]	--	Biological Process: M phase specific microtubule process (GO:0000072);; Biological Process: nuclear division (GO:0000280);; Biological Process: cytokinesis (GO:0000910);; Biological Process: cytokinesis by cell plate formation (GO:0000911);; Molecular Function: Ran GTPase activator activity (GO:0005098);; Molecular Function: protein binding (GO:0005515);; Cellular Component: nuclear envelope (GO:…	K14319|0.0|vvi:100244330|hypothetical protein LOC100244330	RAN GTPase-activating protein 1 GN=RANGAP1 OS=Arabidopsis thaliana (Mouse-ear cress) PE=1 SV=1	PREDICTED: RAN GTPase-activating protein 1-like [Solanum lycopersicum]
Solyc04g076520.1	3.83e-13	-5.47796	down	--	--		--	F-box protein At5g39450 GN=At5g39450 OS=Arabidopsis thaliana (Mouse-ear cress) PE=2 SV=1	PREDICTED: F-box protein At5g39450-like isoform 1 [Solanum lycopersicum]
Solyc09g090070.1	5.83e-13	-5.45643	down	[GEPR]	--	Molecular Function: inorganic phosphate transmembrane transporter activity (GO:0005315);; Molecular Function: sugar:hydrogen symporter activity (GO:0005351);; Cellular Component: nucleus (GO:0005634);; Cellular Component: mitochondrion (GO:0005739);; Cellular Component: vacuole (GO:0005773);; Cellular Component: Golgi apparatus (GO:0005794);; Cellular Component: plasma membrane (GO:0005886);; Bio…	--	Inorganic phosphate transporter 1-4 GN=T7F6.11 OS=Arabidopsis thaliana (Mouse-ear cress) PE=1 SV=1	inorganic phosphate transporter [Solanum lycopersicum]
Solyc01g108010.2	8.87e-13	-5.43457	down	--	--	Cellular Component: peroxisome (GO:0005777);; Biological Process: response to oxidative stress (GO:0006979);;	--	--	PREDICTED: uncharacterized protein LOC101262057 [Solanum lycopersicum]
Solyc03g045070.1	4.4e-11	-5.22138	down	[P]	Inorganic ion transport and metabolism	Biological Process: response to hypoxia (GO:0001666);; Molecular Function: actin binding (GO:0003779);; Cellular Component: extracellular region (GO:0005576);; Cellular Component: nucleus (GO:0005634);; Cellular Component: plasma membrane (GO:0005886);; Biological Process: protein targeting to membrane (GO:0006612);; Biological Process: nucleotide transport (GO:0006862);; Biological Process: ER t…	--	Ammonium transporter 1 member 3 GN=AMT1-3 OS=Solanum lycopersicum (Tomato) PE=2 SV=1	ammonium transporter 1 member 3 [Solanum lycopersicum]
Solyc01g107080.2	1.08e-10	-5.1694	down	--	--	Molecular Function: O-acyltransferase activity (GO:0008374);; Biological Process: anatomical structure morphogenesis (GO:0009653);; Biological Process: phenylpropanoid biosynthetic process (GO:0009699);; Biological Process: flavonoid biosynthetic process (GO:0009813);; Biological Process: cellular component organization (GO:0016043);; Molecular Function: N-acyltransferase activity (GO:0016410);; …	--	Uncharacterized acetyltransferase At3g50280 GN=At3g50280 OS=Arabidopsis thaliana (Mouse-ear cress) PE=1 SV=1	PREDICTED: uncharacterized acetyltransferase At3g50280-like isoform 1 [Solanum lycopersicum]
Solyc11g072160.1	1.08e-10	-5.1694	down	--	--	--	--	--	PREDICTED: uncharacterized protein LOC101267483 [Solanum lycopersicum]
Solyc03g114530.2	1.07e-09	-5.03061	down	[G]	Carbohydrate transport and metabolism	--	--	Strictosidine synthase 3 (Precursor) GN=SS3 OS=Arabidopsis thaliana (Mouse-ear cress) PE=2 SV=2	PREDICTED: strictosidine synthase 1-like [Solanum lycopersicum]
Solyc04g008490.1	1.71e-09	-5.00118	down	--	--	Cellular Component: mitochondrial respiratory chain complex I (GO:0005747);; Biological Process: glucose catabolic process (GO:0006007);; Biological Process: mitochondrial electron transport, NADH to ubiquinone (GO:0006120);; Biological Process: ubiquitin-dependent protein catabolic process (GO:0006511);; Molecular Function: NADH dehydrogenase (ubiquinone) activity (GO:0008137);; Cellular Compone…	K03963|7e-58|vvi:100245635|hypothetical protein LOC100245635	NADH dehydrogenase [ubiquinone] 1 beta subcomplex subunit 7 GN=At2g02050 OS=Arabidopsis thaliana (Mouse-ear cress) PE=3 SV=1	PREDICTED: NADH dehydrogenase [ubiquinone] 1 beta subcomplex subunit 7-like isoform 1 [Solanum lycopersicum]
Solyc02g088470.1	1.71e-09	-5.00118	down	--	--	Cellular Component: mitochondrion (GO:0005739);; Cellular Component: chloroplast (GO:0009507);; Cellular Component: plastid (GO:0009536);; Biological Process: chloroplast RNA processing (GO:0031425);; Biological Process: mitochondrial mRNA modification (GO:0080156);;	--	Pentatricopeptide repeat-containing protein At3g29230 GN=PCMP-E27 OS=Arabidopsis thaliana (Mouse-ear cress) PE=2 SV=1	PREDICTED: pentatricopeptide repeat-containing protein At3g29230-like [Solanum lycopersicum]
Solyc12g006740.1	4.39e-09	-4.94044	down	--	--	--	--	--	predicted protein [Populus trichocarpa]
Solyc07g065270.1	4.39e-09	-4.94044	down	--	--	Biological Process: tryptophan biosynthetic process (GO:0000162);; Molecular Function: sequence-specific DNA binding transcription factor activity (GO:0003700);; Molecular Function: anthranilate phosphoribosyltransferase activity (GO:0004048);; Molecular Function: signal transducer activity (GO:0004871);; Molecular Function: protein binding (GO:0005515);; Cellular Component: nucleus (GO:0005634);…	--	Scarecrow-like transcription factor PAT1 GN=PAT1 OS=Arabidopsis thaliana (Mouse-ear cress) PE=2 SV=1	PREDICTED: scarecrow-like transcription factor PAT1-like isoform 1 [Solanum lycopersicum]
Solyc03g083990.1	0	-4.92833	down	--	--	Cellular Component: extracellular region (GO:0005576);; Biological Process: lipid transport (GO:0006869);; Molecular Function: lipid binding (GO:0008289);;	--	14 kDa proline-rich protein DC2.15 (Precursor) OS=Daucus carota (Carrot) PE=2 SV=1	PREDICTED: 14 kDa proline-rich protein DC2.15-like [Solanum lycopersicum]
Solyc04g008160.1	1.14e-08	-4.87704	down	--	--	Molecular Function: binding (GO:0005488);; Molecular Function: ATP binding (GO:0005524);; Biological Process: defense response (GO:0006952);; Molecular Function: nucleoside-triphosphatase activity (GO:0017111);; Molecular Function: ADP binding (GO:0043531);;	--	Putative late blight resistance protein homolog R1B-17 GN=R1B-17 OS=Solanum demissum (Wild potato) PE=3 SV=1	PREDICTED: putative late blight resistance protein homolog R1B-14 [Solanum lycopersicum]
Solyc11g045520.1	1.85e-08	-4.84426	down	[R]	General function prediction only	Cellular Component: cytoplasm (GO:0005737);; Biological Process: nitrogen compound metabolic process (GO:0006807);; Biological Process: ion transport (GO:0006811);; Biological Process: toxin catabolic process (GO:0009407);; Biological Process: response to wounding (GO:0009611);; Biological Process: response to jasmonic acid stimulus (GO:0009753);; Biological Process: coumarin biosynthetic process…	--	Feruloyl CoA ortho-hydroxylase 1 GN=F6&apos;H1 OS=Arabidopsis thaliana (Mouse-ear cress) PE=1 SV=1	PREDICTED: feruloyl CoA ortho-hydroxylase 1-like [Solanum lycopersicum]
Solyc09g090810.1	1.32e-07	-4.70515	down	[V]	Defense mechanisms	Molecular Function: nucleotide binding (GO:0000166);; Molecular Function: DNA binding (GO:0003677);; Cellular Component: nuclear heterochromatin (GO:0005720);; Biological Process: DNA replication (GO:0006260);; Biological Process: methylation-dependent chromatin silencing (GO:0006346);; Molecular Function: zinc ion binding (GO:0008270);; Biological Process: regulation of cell size (GO:0008361);; …	--	Probable histone-lysine N-methyltransferase, H3 lysine-9 specific SUVH9 GN=T6G15.10 OS=Arabidopsis thaliana (Mouse-ear cress) PE=2 SV=1	PREDICTED: probable histone-lysine N-methyltransferase, H3 lysine-9 specific SUVH9-like isoform 1 [Solanum lycopersicum]
Solyc06g069070.1	3.61e-07	-4.63021	down	--	--	Biological Process: transport (GO:0006810);; Biological Process: lipid transport (GO:0006869);; Molecular Function: lipid binding (GO:0008289);; Cellular Component: cell part (GO:0044464);;	--	Probable non-specific lipid-transfer protein AKCS9 (Precursor) OS=Vigna unguiculata (Cowpea) PE=2 SV=1	PREDICTED: probable non-specific lipid-transfer protein AKCS9-like [Solanum lycopersicum]
Solyc12g088020.1	3.61e-07	-4.63021	down	--	--	Molecular Function: prenylcysteine oxidase activity (GO:0001735);; Cellular Component: extracellular region (GO:0005576);; Cellular Component: vacuolar membrane (GO:0005774);; Biological Process: abscisic acid mediated signaling pathway (GO:0009738);; Biological Process: prenylated protein catabolic process (GO:0030327);; Biological Process: prenylcysteine catabolic process (GO:0030328);; Biologi…	K05906|0.0|vvi:100268071|hypothetical protein LOC100268071	Farnesylcysteine lyase (Precursor) GN=FLCY OS=Arabidopsis thaliana (Mouse-ear cress) PE=1 SV=1	PREDICTED: farnesylcysteine lyase-like [Solanum lycopersicum]
Solyc07g007950.1	1e-06	-4.55117	down	[TZDR]	--	Molecular Function: calcium ion binding (GO:0005509);; Cellular Component: extracellular region (GO:0005576);; Cellular Component: nucleus (GO:0005634);; Cellular Component: peroxisome (GO:0005777);; Cellular Component: plasma membrane (GO:0005886);; Biological Process: response to cold (GO:0009409);; Biological Process: double fertilization forming a zygote and endosperm (GO:0009567);; Biologica…	--	Calmodulin-like protein 5 OS=Arabidopsis thaliana (Mouse-ear cress) PE=2 SV=2	PREDICTED: calmodulin-like protein 5-like [Solanum lycopersicum]
Solyc12g100130.1	1.67e-06	-4.50997	down	[GEPR]	--	Molecular Function: inorganic phosphate transmembrane transporter activity (GO:0005315);; Molecular Function: sugar:hydrogen symporter activity (GO:0005351);; Cellular Component: Golgi apparatus (GO:0005794);; Cellular Component: plasma membrane (GO:0005886);; Biological Process: cellular aromatic compound metabolic process (GO:0006725);; Biological Process: defense response (GO:0006952);; Biolog…	--	Probable anion transporter 5 (Precursor) GN=K9L2.16 OS=Arabidopsis thaliana (Mouse-ear cress) PE=2 SV=1	PREDICTED: probable anion transporter 5-like [Solanum lycopersicum]
Solyc09g098620.1	6.09e-10	-4.49008	down	[Q]	Secondary metabolites biosynthesis, transport and catabolism	Molecular Function: binding (GO:0005488);; Molecular Function: iron ion binding (GO:0005506);; Molecular Function: electron carrier activity (GO:0009055);; Biological Process: response to UV (GO:0009411);; Biological Process: response to organic substance (GO:0010033);; Cellular Component: membrane (GO:0016020);; Biological Process: monoterpenoid biosynthetic process (GO:0016099);; Molecular Func…	--	Cytochrome P450 76A2 GN=CYP76A2 OS=Solanum melongena (Eggplant) PE=2 SV=1	PREDICTED: cytochrome P450 76A2-like [Solanum lycopersicum]
Solyc02g062710.1	2.81e-06	-4.46755	down	--	--	Cellular Component: cytoplasm (GO:0005737);; Biological Process: epidermis development (GO:0008544);; Biological Process: macromolecule biosynthetic process (GO:0009059);; Biological Process: phenylpropanoid biosynthetic process (GO:0009699);; Molecular Function: N-acyltransferase activity (GO:0016410);; Molecular Function: transferase activity (GO:0016740);; Biological Process: cellular componen…	--	Uncharacterized acetyltransferase At3g50280 GN=At3g50280 OS=Arabidopsis thaliana (Mouse-ear cress) PE=1 SV=1	PREDICTED: uncharacterized acetyltransferase At3g50280-like [Solanum lycopersicum]
Solyc08g075910.1	2.81e-06	-4.46755	down	--	--	Molecular Function: ubiquitin-protein ligase activity (GO:0004842);; Molecular Function: protein binding (GO:0005515);; Cellular Component: cell wall (GO:0005618);; Cellular Component: nucleus (GO:0005634);; Cellular Component: cytosol (GO:0005829);; Biological Process: amino acid transport (GO:0006865);; Biological Process: multicellular organismal development (GO:0007275);; Biological Process: …	K11982|3e-99|pop:POPTR_734690|hypothetical protein	E3 ubiquitin-protein ligase RING1 GN=RING1 OS=Gossypium hirsutum (Upland cotton) PE=2 SV=1	PREDICTED: E3 ubiquitin-protein ligase RNF115-like [Solanum lycopersicum]
Solyc04g008300.1	2.81e-06	-4.46755	down	[R]	General function prediction only	Cellular Component: extracellular region (GO:0005576);; Cellular Component: chloroplast (GO:0009507);; Molecular Function: transferase activity, transferring phosphorus-containing groups (GO:0016772);; Biological Process: macromolecule metabolic process (GO:0043170);; Biological Process: cellular metabolic process (GO:0044237);; Biological Process: regulation of catalytic activity (GO:0050790);;	K08869|0.0|vvi:100244438|hypothetical protein LOC100244438	Putative ABC1 protein At2g40090 (Precursor) GN=At2g40090 OS=Arabidopsis thaliana (Mouse-ear cress) PE=2 SV=2	PREDICTED: uncharacterized aarF domain-containing protein kinase 1-like [Solanum lycopersicum]
Solyc02g080790.2	2.81e-06	-4.46755	down	[O]	Posttranslational modification, protein turnover, chaperones	Cellular Component: nucleus (GO:0005634);; Biological Process: peptidyl-lysine modification to hypusine (GO:0008612);; Biological Process: embryo sac development (GO:0009553);; Molecular Function: deoxyhypusine synthase activity (GO:0034038);; Molecular Function: homospermidine synthase (spermidine-specific) activity (GO:0050514);; Biological Process: deoxyhypusine biosynthetic process from sperm…	K00809|0.0|pop:POPTR_831005|hypothetical protein	Deoxyhypusine synthase GN=DHS OS=Solanum lycopersicum (Tomato) PE=2 SV=1	PREDICTED: deoxyhypusine synthase-like [Solanum lycopersicum]
Solyc11g010410.1	4.73e-06	-4.42385	down	[R]	General function prediction only	Biological Process: response to UV (GO:0009411);; Biological Process: response to hormone stimulus (GO:0009725);; Biological Process: flavonoid biosynthetic process (GO:0009813);; Biological Process: cellular process (GO:0009987);; Biological Process: response to iron(III) ion (GO:0010041);; Molecular Function: oxidoreductase activity (GO:0016491);; Molecular Function: 2'-deoxymugineic-acid 2'-di…	--	Hyoscyamine 6-dioxygenase GN=H6H OS=Hyoscyamus niger (Black henbane) PE=1 SV=1	PREDICTED: hyoscyamine 6-dioxygenase-like [Solanum lycopersicum]
Solyc09g010140.1	4.73e-06	-4.42385	down	--	--	--	--	--	PREDICTED: uncharacterized protein LOC101246370 [Solanum lycopersicum]
Solyc03g095990.1	8.01e-06	-4.37878	down	--	--	Biological Process: maltose metabolic process (GO:0000023);; Cellular Component: mitochondrion (GO:0005739);; Biological Process: pentose-phosphate shunt (GO:0006098);; Cellular Component: chloroplast thylakoid membrane (GO:0009535);; Biological Process: starch biosynthetic process (GO:0019252);; Biological Process: isopentenyl diphosphate biosynthetic process, mevalonate-independent pathway (GO:…	--	--	PREDICTED: uncharacterized protein LOC101259619 [Solanum lycopersicum]
Solyc02g069190.2	8.01e-06	-4.37878	down	--	--	Biological Process: cell fate specification (GO:0001708);; Molecular Function: copper ion transmembrane transporter activity (GO:0005375);; Molecular Function: iron ion transmembrane transporter activity (GO:0005381);; Molecular Function: zinc ion transmembrane transporter activity (GO:0005385);; Cellular Component: plasma membrane (GO:0005886);; Biological Process: iron ion transport (GO:0006826…	K14709|0.0|rcu:RCOM_1500480|zinc/iron transporter, putative (EC:1.3.1.74)	Probable zinc transporter 10 (Precursor) GN=ZIP10 OS=Arabidopsis thaliana (Mouse-ear cress) PE=3 SV=2	iron-regulated transporter 2 precursor [Solanum lycopersicum]
Solyc06g075050.1	8.18e-12	-4.36674	down	[P]	Inorganic ion transport and metabolism	Biological Process: response to oxygen radical (GO:0000305);; Molecular Function: carbonate dehydratase activity (GO:0004089);; Cellular Component: extracellular region (GO:0005576);; Biological Process: one-carbon metabolic process (GO:0006730);; Biological Process: regulation of pH (GO:0006885);; Molecular Function: zinc ion binding (GO:0008270);; Molecular Function: monodehydroascorbate reduct…	K01674|2e-96|rcu:RCOM_0544250|carbonic anhydrase, putative (EC:4.2.1.1)	Nectarin-2 (Precursor) GN=NEC3 OS=Nicotiana langsdorffii x Nicotiana sanderae (Ornamental tobacco) PE=1 SV=1	PREDICTED: bifunctional monodehydroascorbate reductase and carbonic anhydrase nectarin-3-like [Solanum lycopersicum]
Solyc02g085120.2	2.32e-05	-4.28419	down	[Q]	Secondary metabolites biosynthesis, transport and catabolism	Molecular Function: copper ion binding (GO:0005507);; Cellular Component: mitochondrion (GO:0005739);; Molecular Function: L-ascorbate oxidase activity (GO:0008447);; Biological Process: response to water deprivation (GO:0009414);; Biological Process: lignin biosynthetic process (GO:0009809);; Biological Process: plant-type cell wall biogenesis (GO:0009832);; Biological Process: glucuronoxylan me…	--	Laccase-11 (Precursor) OS=Arabidopsis thaliana (Mouse-ear cress) PE=2 SV=1	PREDICTED: laccase-11-like [Solanum lycopersicum]
Solyc07g063070.1	2.32e-05	-4.28419	down	--	--	--	--	--	PREDICTED: uncharacterized protein LOC101257285 [Solanum lycopersicum]
Solyc11g017330.1	3.97e-05	-4.23446	down	--	--	Biological Process: mRNA modification (GO:0016556);; Cellular Component: intracellular membrane-bounded organelle (GO:0043231);; Cellular Component: cytoplasmic part (GO:0044444);; Biological Process: response to stimulus (GO:0050896);;	--	Pentatricopeptide repeat-containing protein At2g13600 GN=PCMP-E76 OS=Arabidopsis thaliana (Mouse-ear cress) PE=3 SV=1	PREDICTED: pentatricopeptide repeat-containing protein At3g22150, chloroplastic-like [Solanum lycopersicum]
Solyc12g088970.1	3.97e-05	-4.23446	down	[Q]	Secondary metabolites biosynthesis, transport and catabolism	Molecular Function: monooxygenase activity (GO:0004497);; Molecular Function: iron ion binding (GO:0005506);; Molecular Function: electron carrier activity (GO:0009055);; Biological Process: response to UV (GO:0009411);; Cellular Component: chloroplast (GO:0009507);; Biological Process: response to organic substance (GO:0010033);; Biological Process: response to zinc ion (GO:0010043);; Cellular C…	--	Cytochrome P450 82C4 GN=CYP82C4 OS=Arabidopsis thaliana (Mouse-ear cress) PE=2 SV=1	PREDICTED: cytochrome P450 82C4-like [Solanum lycopersicum]
Solyc08g074620.1	3.97e-05	-4.23446	down	--	--	Molecular Function: catechol oxidase activity (GO:0004097);; Molecular Function: copper ion binding (GO:0005507);; Cellular Component: vacuolar lumen (GO:0005775);; Cellular Component: chloroplast thylakoid lumen (GO:0009543);; Molecular Function: aureusidin synthase activity (GO:0033793);; Biological Process: pigment biosynthetic process (GO:0046148);; Molecular Function: metal ion binding (GO:0…	--	Polyphenol oxidase E, chloroplastic (Precursor) OS=Solanum lycopersicum (Tomato) PE=3 SV=1	PREDICTED: polyphenol oxidase E, chloroplastic-like isoform 1 [Solanum lycopersicum]
Solyc11g066930.1	6.83e-05	-4.18296	down	--	--	--	--	--	PREDICTED: uncharacterized protein LOC101249043 [Solanum lycopersicum]
Solyc11g066090.1	0.000118	-4.12955	down	--	--	Biological Process: response to stress (GO:0006950);; Biological Process: response to abiotic stimulus (GO:0009628);;	--	--	PREDICTED: uncharacterized protein LOC101255759 isoform 1 [Solanum lycopersicum]
Solyc10g079160.1	0.000204584	-4.07409	down	--	--	Biological Process: Group II intron splicing (GO:0000373);; Molecular Function: RNA binding (GO:0003723);; Cellular Component: mitochondrion (GO:0005739);; Biological Process: cytochrome complex assembly (GO:0017004);;	--	Protein ROOT PRIMORDIUM DEFECTIVE 1 GN=RPD1 OS=Arabidopsis thaliana (Mouse-ear cress) PE=1 SV=1	PREDICTED: uncharacterized protein LOC101252542 [Solanum lycopersicum]
Solyc09g006010.2	1.01e-14	-4.05802	down	[S]	Function unknown	Biological Process: signal transduction (GO:0007165);; Biological Process: systemic acquired resistance (GO:0009627);; Biological Process: response to organic nitrogen (GO:0010243);; Biological Process: response to organic cyclic compound (GO:0014070);; Biological Process: regulation of defense response (GO:0031347);; Cellular Component: cell part (GO:0044464);; Biological Process: response to st…	K13449|7e-46|vvi:100258414|PR1	Pathogenesis-related leaf protein 6 (Precursor) GN=PR1B1 OS=Solanum lycopersicum (Tomato) PE=1 SV=2	PREDICTED: pathogenesis-related leaf protein 4-like [Solanum lycopersicum]
Solyc01g097690.2	0.000356203	-4.01641	down	[K]	Transcription	Biological Process: developmental process involved in reproduction (GO:0003006);; Biological Process: anatomical structure morphogenesis (GO:0009653);; Biological Process: post-embryonic development (GO:0009791);; Biological Process: tissue development (GO:0009888);; Biological Process: response to organic substance (GO:0010033);; Biological Process: cellular component organization (GO:0016043);;…	--	Extensin-1 (Precursor) GN=F22K20.3 OS=Arabidopsis thaliana (Mouse-ear cress) PE=2 SV=2	PREDICTED: uncharacterized protein LOC101254544 [Solanum lycopersicum]
Solyc12g017340.1	0.000356203	-4.01641	down	--	--	--	--	--	PREDICTED: metal tolerance protein 10-like [Solanum lycopersicum]
Solyc09g092470.2	0	-4.00696	down	--	--	Molecular Function: magnesium ion binding (GO:0000287);; Molecular Function: terpene synthase activity (GO:0010333);; Biological Process: geranyl diphosphate metabolic process (GO:0033383);; Biological Process: farnesyl diphosphate metabolic process (GO:0045338);; Molecular Function: metal ion binding (GO:0046872);; Molecular Function: (+)-delta-cadinene synthase activity (GO:0047461);; Biologica…	--	Germacrene C synthase GN=SSTLE1 OS=Solanum lycopersicum (Tomato) PE=1 SV=1	TPS14 [Solanum lycopersicum]
Solyc02g085590.2	0	-3.96993	down	--	--	Biological Process: translation (GO:0006412);; Cellular Component: intracellular membrane-bounded organelle (GO:0043231);; Cellular Component: cytoplasmic part (GO:0044444);; Molecular Function: nutrient reservoir activity (GO:0045735);; Molecular Function: organic cyclic compound binding (GO:0097159);;	--	DEAD-box ATP-dependent RNA helicase 42 GN=RH42 OS=Arabidopsis thaliana (Mouse-ear cress) PE=1 SV=2	PREDICTED: uncharacterized protein LOC101256744 [Solanum lycopersicum]
Solyc09g091710.1	0.000622824	-3.95632	down	--	--	Cellular Component: intracellular part (GO:0044424);;	--	F-box/kelch-repeat protein At3g23880 GN=At3g23880 OS=Arabidopsis thaliana (Mouse-ear cress) PE=2 SV=1	PREDICTED: F-box/kelch-repeat protein At3g23880-like isoform 1 [Solanum lycopersicum]
Solyc07g047820.1	0.000622824	-3.95632	down	--	--	Biological Process: carbohydrate metabolic process (GO:0005975);; Biological Process: phosphate-containing compound metabolic process (GO:0006796);; Biological Process: cellular macromolecule metabolic process (GO:0044260);;	--	Pentatricopeptide repeat-containing protein At5g65560 GN=At5g65560 OS=Arabidopsis thaliana (Mouse-ear cress) PE=2 SV=1	PREDICTED: pentatricopeptide repeat-containing protein At5g65560-like [Solanum lycopersicum]
Solyc10g080430.1	0.000622824	-3.95632	down	--	--	Cellular Component: cell wall (GO:0005618);; Cellular Component: mitochondrion (GO:0005739);; Cellular Component: endoplasmic reticulum (GO:0005783);; Cellular Component: plasmodesma (GO:0009506);; Molecular Function: transferase activity, transferring glycosyl groups (GO:0016757);;	--	C2 and GRAM domain-containing protein At1g03370 GN=At1g03370 OS=Arabidopsis thaliana (Mouse-ear cress) PE=2 SV=4	PREDICTED: multiple C2 and transmembrane domain-containing protein 1-like [Solanum lycopersicum]
Solyc12g006700.1	0.000622824	-3.95632	down	--	--	Cellular Component: intracellular (GO:0005622);;	--	--	PREDICTED: uncharacterized protein LOC101266193 isoform 1 [Solanum lycopersicum]
Solyc02g091890.1	0	-3.91252	down	--	--	Cellular Component: plastid (GO:0009536);; Cellular Component: intracellular membrane-bounded organelle (GO:0043231);; Cellular Component: intracellular organelle part (GO:0044446);; Molecular Function: organic cyclic compound binding (GO:0097159);;	--	DEAD-box ATP-dependent RNA helicase 42 GN=RH42 OS=Arabidopsis thaliana (Mouse-ear cress) PE=1 SV=2	PREDICTED: uncharacterized protein LOC101247575 [Solanum lycopersicum]
Solyc07g061730.2	0.00109362	-3.89363	down	[R]	General function prediction only	Molecular Function: iron ion binding (GO:0005506);; Cellular Component: cytoplasm (GO:0005737);; Biological Process: ion transport (GO:0006811);; Biological Process: response to external stimulus (GO:0009605);; Biological Process: gibberellin biosynthetic process (GO:0009686);; Biological Process: jasmonic acid metabolic process (GO:0009694);; Biological Process: response to jasmonic acid stimulu…	--	Gibberellin 2-beta-dioxygenase 1 GN=GA2OX1 OS=Pisum sativum (Garden pea) PE=1 SV=1	gibberellin 2-oxidase [Solanum lycopersicum]
Solyc08g029220.1	0.00109362	-3.89363	down	[O]	Posttranslational modification, protein turnover, chaperones	Biological Process: phototropism (GO:0009638);; Biological Process: positive gravitropism (GO:0009958);;	--	Chaperone protein dnaJ 49 OS=Arabidopsis thaliana (Mouse-ear cress) PE=2 SV=2	PREDICTED: uncharacterized protein LOC101266847 isoform 1 [Solanum lycopersicum]
Solyc07g064350.1	0.00109362	-3.89363	down	--	--	Cellular Component: cytosol (GO:0005829);; Biological Process: anatomical structure morphogenesis (GO:0009653);; Biological Process: cell differentiation (GO:0030154);; Biological Process: multicellular organismal process (GO:0032501);; Cellular Component: intracellular membrane-bounded organelle (GO:0043231);; Cellular Component: cytoplasmic part (GO:0044444);; Molecular Function: organic cyclic…	--	DEAD-box ATP-dependent RNA helicase 42 GN=RH42 OS=Arabidopsis thaliana (Mouse-ear cress) PE=1 SV=2	PREDICTED: protein KRI1 homolog [Solanum lycopersicum]
Solyc11g005290.1	0.00192827	-3.82808	down	[O]	Posttranslational modification, protein turnover, chaperones	Molecular Function: ubiquitin-protein ligase activity (GO:0004842);; Molecular Function: zinc ion binding (GO:0008270);; Biological Process: pollen development (GO:0009555);; Biological Process: anther dehiscence (GO:0009901);; Biological Process: response to chitin (GO:0010200);; Biological Process: protein ubiquitination (GO:0016567);; Cellular Component: intracellular membrane-bounded organell…	--	RING-H2 finger protein ATL78 GN=ATL78 OS=Arabidopsis thaliana (Mouse-ear cress) PE=2 SV=1	PREDICTED: RING-H2 finger protein ATL78-like [Solanum lycopersicum]
Solyc10g007330.1	0.00192827	-3.82808	down	--	--	Molecular Function: peptide-N4-(N-acetyl-beta-glucosaminyl)asparagine amidase activity (GO:0000224);; Cellular Component: vacuolar membrane (GO:0005774);; Cellular Component: plant-type cell wall (GO:0009505);; Cellular Component: chloroplast (GO:0009507);; Molecular Function: hydrolase activity (GO:0016787);;	--	Peptide-N4-(N-acetyl-beta-glucosaminyl)asparagine amidase A heavy chain OS=Prunus dulcis (Almond) PE=1 SV=2	peptide N-glycanase precursor [Solanum lycopersicum]
Solyc05g008300.1	0.00192827	-3.82808	down	--	--	--	--	--	PREDICTED: uncharacterized protein LOC101258259 isoform 2 [Solanum lycopersicum]
Solyc02g076890.1	9.69e-06	-3.81988	down	--	--	--	--	--	PREDICTED: uncharacterized protein LOC101767073 [Setaria italica]
Solyc12g088460.1	2.54e-13	-3.78395	down	[Q]	Secondary metabolites biosynthesis, transport and catabolism	Molecular Function: binding (GO:0005488);; Molecular Function: iron ion binding (GO:0005506);; Biological Process: terpenoid metabolic process (GO:0006721);; Molecular Function: zinc ion binding (GO:0008270);; Molecular Function: electron carrier activity (GO:0009055);; Biological Process: response to UV (GO:0009411);; Biological Process: response to auxin stimulus (GO:0009733);; Biological Proce…	--	Isoflavone 2&apos;-hydroxylase GN=CYP81E1 OS=Glycyrrhiza echinata (Licorice) PE=1 SV=2	PREDICTED: isoflavone 2&apos;-hydroxylase-like [Solanum lycopersicum]
Solyc11g065270.1	1.58e-05	-3.77867	down	--	--	Molecular Function: nucleic acid binding (GO:0003676);; Cellular Component: thylakoid (GO:0009579);; Cellular Component: membrane part (GO:0044425);;	--	--	PREDICTED: uncharacterized protein LOC101267377 isoform 1 [Solanum lycopersicum]
Solyc09g014160.1	0.00341329	-3.75942	down	--	--	Biological Process: phloem development (GO:0010088);; Biological Process: phloem transport (GO:0010233);; Biological Process: cotyledon vascular tissue pattern formation (GO:0010588);; Cellular Component: apical plasma membrane (GO:0016324);; Biological Process: root system development (GO:0022622);;	--	UPF0503 protein At3g09070, chloroplastic (Precursor) GN=At3g09070 OS=Arabidopsis thaliana (Mouse-ear cress) PE=1 SV=1	PREDICTED: UPF0503 protein At3g09070, chloroplastic-like [Solanum lycopersicum]
Solyc12g042430.1	0.00341329	-3.75942	down	--	--	Molecular Function: inositol-1,4,5-trisphosphate 6-kinase activity (GO:0000823);; Cellular Component: nucleus (GO:0005634);; Cellular Component: cytosol (GO:0005829);; Cellular Component: plasma membrane (GO:0005886);; Biological Process: regulation of transcription, DNA-dependent (GO:0006355);; Biological Process: protein targeting to mitochondrion (GO:0006626);; Molecular Function: inositol-1,4…	--	Inositol polyphosphate multikinase beta OS=Arabidopsis thaliana (Mouse-ear cress) PE=1 SV=1	PREDICTED: inositol polyphosphate multikinase beta-like isoform 1 [Solanum lycopersicum]
Solyc07g008480.1	0.00341329	-3.75942	down	--	--	--	--	Pentatricopeptide repeat-containing protein At3g14730 GN=PCMP-E31 OS=Arabidopsis thaliana (Mouse-ear cress) PE=2 SV=1	PREDICTED: pentatricopeptide repeat-containing protein At3g14730-like [Solanum lycopersicum]
Solyc04g014540.1	3.9e-07	-3.72616	down	--	--	Biological Process: photomorphogenesis (GO:0009640);; Biological Process: hormone-mediated signaling pathway (GO:0009755);; Biological Process: specification of floral organ identity (GO:0010093);; Biological Process: cell differentiation (GO:0030154);; Cellular Component: intracellular organelle (GO:0043229);; Biological Process: cellular macromolecule metabolic process (GO:0044260);; Molecular …	--	Zinc finger protein 4 GN=ZFP4 OS=Arabidopsis thaliana (Mouse-ear cress) PE=2 SV=2	PREDICTED: zinc finger protein 4-like [Solanum lycopersicum]
Solyc11g069990.1	0.00606303	-3.68732	down	--	--	Molecular Function: protein binding (GO:0005515);; Biological Process: defense response (GO:0006952);; Biological Process: cellular process (GO:0009987);; Molecular Function: ADP binding (GO:0043531);; Cellular Component: cell part (GO:0044464);; Biological Process: innate immune response (GO:0045087);;	--	Putative disease resistance RPP13-like protein 1 GN=RPPL1 OS=Arabidopsis thaliana (Mouse-ear cress) PE=3 SV=1	potato resistance-like protein I2GA-SH23-1 [Solanum tuberosum]
Solyc10g086460.1	7.05e-05	-3.64749	down	[Z]	Cytoskeleton	Molecular Function: structural constituent of cytoskeleton (GO:0005200);; Molecular Function: protein binding (GO:0005515);; Molecular Function: ATP binding (GO:0005524);; Cellular Component: cell wall (GO:0005618);; Cellular Component: nucleolus (GO:0005730);; Cellular Component: mitochondrion (GO:0005739);; Cellular Component: cytosol (GO:0005829);; Cellular Component: cytoskeleton (GO:0005856)…	K05692|0.0|rcu:RCOM_0503940|actin, putative	Actin OS=Nicotiana tabacum (Common tobacco) PE=3 SV=1	PREDICTED: actin-like [Solanum lycopersicum]
Solyc08g068410.1	3.68e-06	-3.56209	down	--	--	--	--	--	PREDICTED: uncharacterized protein LOC101255661 [Solanum lycopersicum]
Solyc03g006540.2	0.00019338	-3.5529	down	--	--	Cellular Component: chloroplast (GO:0009507);;	--	--	PREDICTED: uncharacterized protein LOC101262182 [Solanum lycopersicum]
Solyc05g012730.1	0.000321711	-3.50317	down	--	--	Cellular Component: Golgi membrane (GO:0000139);; Cellular Component: mitochondrion (GO:0005739);; Cellular Component: endosome (GO:0005768);; Cellular Component: Golgi apparatus (GO:0005794);; Cellular Component: trans-Golgi network (GO:0005802);; Biological Process: secondary cell wall biogenesis (GO:0009834);; Biological Process: glucuronoxylan biosynthetic process (GO:0010417);; Cellular Comp…	--	Probable beta-1,4-xylosyltransferase IRX10L GN=MAC9.17 OS=Arabidopsis thaliana (Mouse-ear cress) PE=2 SV=1	PREDICTED: probable beta-1,4-xylosyltransferase IRX10L-like [Solanum lycopersicum]
Solyc10g079660.1	0.000321711	-3.50317	down	[U]	Intracellular trafficking, secretion, and vesicular transport	Molecular Function: DNA binding (GO:0003677);; Molecular Function: sequence-specific DNA binding transcription factor activity (GO:0003700);; Molecular Function: binding (GO:0005488);; Molecular Function: protein binding (GO:0005515);; Cellular Component: nucleus (GO:0005634);; Biological Process: regulation of transcription, DNA-dependent (GO:0006355);; Biological Process: transport (GO:0006810)…	--	Transcription factor ORG3 GN=F24I3.60 OS=Arabidopsis thaliana (Mouse-ear cress) PE=1 SV=1	PREDICTED: uncharacterized protein LOC101257916 [Solanum lycopersicum]
Solyc10g079650.1	0.000321711	-3.50317	down	--	--	Molecular Function: DNA binding (GO:0003677);; Molecular Function: sequence-specific DNA binding transcription factor activity (GO:0003700);; Molecular Function: binding (GO:0005488);; Molecular Function: protein binding (GO:0005515);; Cellular Component: nucleus (GO:0005634);; Biological Process: regulation of transcription, DNA-dependent (GO:0006355);; Biological Process: response to water depr…	--	Transcription factor ORG2 GN=F24I3.50 OS=Arabidopsis thaliana (Mouse-ear cress) PE=1 SV=1	PREDICTED: transcription factor ORG2-like [Solanum lycopersicum]
Solyc02g088800.1	0	-3.48385	down	--	--	Cellular Component: exocyst (GO:0000145);; Biological Process: response to molecule of bacterial origin (GO:0002237);; Cellular Component: cytosol (GO:0005829);; Biological Process: exocytosis (GO:0006887);;	K07195|0.0|rcu:RCOM_1025070|protein binding protein, putative	--	PREDICTED: uncharacterized protein LOC101260888 isoform 1 [Solanum lycopersicum]
Solyc11g042630.1	2.31e-05	-3.41593	down	--	--	--	--	--	PREDICTED: uncharacterized protein LOC101267284 [Solanum lycopersicum]
Solyc02g080260.2	0.000897834	-3.39825	down	[K]	Transcription	Biological Process: double-strand break repair via homologous recombination (GO:0000724);; Molecular Function: sequence-specific DNA binding transcription factor activity (GO:0003700);; Molecular Function: protein binding (GO:0005515);; Cellular Component: nucleus (GO:0005634);; Cellular Component: cytoplasm (GO:0005737);; Biological Process: regulation of transcription, DNA-dependent (GO:0006355…	--	Homeobox-leucine zipper protein PROTODERMAL FACTOR 2 GN=PDF2 OS=Arabidopsis thaliana (Mouse-ear cress) PE=2 SV=1	PREDICTED: homeobox-leucine zipper protein PROTODERMAL FACTOR 2-like [Solanum lycopersicum]
Solyc12g010900.1	6.8e-13	-3.37562	down	--	--	Cellular Component: ubiquitin ligase complex (GO:0000151);; Biological Process: response to stress (GO:0006950);; Biological Process: multicellular organismal development (GO:0007275);; Biological Process: response to abiotic stimulus (GO:0009628);; Biological Process: anatomical structure morphogenesis (GO:0009653);; Biological Process: cellular process (GO:0009987);; Biological Process: cellula…	--	F-box/LRR-repeat MAX2 homolog A GN=MAX2A OS=Petunia hybrida (Petunia) PE=1 SV=1	PREDICTED: F-box protein ORE9-like [Solanum lycopersicum]
Solyc05g047390.1	2.63e-09	-3.32894	down	--	--	Cellular Component: mitochondrial outer membrane translocase complex (GO:0005742);; Molecular Function: protein transporter activity (GO:0008565);; Cellular Component: integral to membrane (GO:0016021);; Biological Process: protein import into mitochondrial matrix (GO:0030150);;	--	Mitochondrial import receptor subunit TOM7-1 GN=TOM7-1 OS=Solanum tuberosum (Potato) PE=3 SV=3	PREDICTED: mitochondrial import receptor subunit TOM7-1-like [Solanum lycopersicum]
Solyc01g005230.2	2.49e-11	-3.28533	down	--	--	Biological Process: response to stress (GO:0006950);; Molecular Function: O-methyltransferase activity (GO:0008171);; Molecular Function: S-adenosylmethionine-dependent methyltransferase activity (GO:0008757);; Biological Process: primary metabolic process (GO:0044238);; Cellular Component: intracellular part (GO:0044424);; Molecular Function: metal ion binding (GO:0046872);; Biological Process: …	--	Probable S-adenosylmethionine-dependent methyltransferase At5g38780 GN=At5g38780 OS=Arabidopsis thaliana (Mouse-ear cress) PE=2 SV=1	PREDICTED: probable S-adenosylmethionine-dependent methyltransferase At5g38780-like [Solanum lycopersicum]
Solyc06g075990.2	5.44e-13	-3.2605	down	[S]	Function unknown	Cellular Component: extracellular region (GO:0005576);; Biological Process: response to osmotic stress (GO:0006970);; Biological Process: metabolic process (GO:0008152);; Biological Process: response to water deprivation (GO:0009414);; Cellular Component: cytoplasmic membrane-bounded vesicle (GO:0016023);; Molecular Function: lyase activity (GO:0016829);;	--	--	PREDICTED: uncharacterized protein LOC101251387 [Solanum lycopersicum]
Solyc04g072700.2	1.02e-07	-3.23913	down	--	--	Biological Process: response to reactive oxygen species (GO:0000302);; Cellular Component: chromatin (GO:0000785);; Molecular Function: protein binding (GO:0005515);; Cellular Component: nucleus (GO:0005634);; Cellular Component: mitochondrion (GO:0005739);; Cellular Component: plasma membrane (GO:0005886);; Biological Process: DNA metabolic process (GO:0006259);; Biological Process: regulation o…	--	Heavy metal-associated isoprenylated plant protein 26 (Precursor) GN=F20M13.140 OS=Arabidopsis thaliana (Mouse-ear cress) PE=1 SV=1	PREDICTED: heavy metal-associated isoprenylated plant protein 26-like [Solanum lycopersicum]
Solyc10g007960.1	0.00426445	-3.22503	down	--	--	Molecular Function: monooxygenase activity (GO:0004497);; Molecular Function: binding (GO:0005488);; Molecular Function: iron ion binding (GO:0005506);; Biological Process: fatty acid metabolic process (GO:0006631);; Molecular Function: electron carrier activity (GO:0009055);; Cellular Component: membrane (GO:0016020);; Molecular Function: oxidoreductase activity (GO:0016491);; Molecular Function…	--	9-divinyl ether synthase GN=DES OS=Capsicum annuum (Bell pepper) PE=2 SV=1	9-divinyl ether synthase-like [Solanum lycopersicum]
Solyc01g010510.2	0.00426445	-3.22503	down	--	--	Biological Process: mitochondrial RNA metabolic process (GO:0000959);; Cellular Component: mitochondrion (GO:0005739);; Biological Process: RNA processing (GO:0006396);; Biological Process: RNA modification (GO:0009451);;	--	Pentatricopeptide repeat-containing protein At1g26900, mitochondrial (Precursor) GN=PCMP-E54 OS=Arabidopsis thaliana (Mouse-ear cress) PE=2 SV=1	PREDICTED: pentatricopeptide repeat-containing protein At1g26900, mitochondrial-like [Solanum lycopersicum]
Solyc03g094000.2	0.000241245	-3.20956	down	--	--	Biological Process: very long-chain fatty acid metabolic process (GO:0000038);; Cellular Component: chloroplast thylakoid membrane (GO:0009535);; Biological Process: cuticle development (GO:0042335);;	--	--	PREDICTED: uncharacterized protein LOC101247899 [Solanum lycopersicum]
Solyc08g075830.2	0	-3.12355	down	--	--	Biological Process: respiratory burst involved in defense response (GO:0002679);; Molecular Function: peroxidase activity (GO:0004601);; Cellular Component: extracellular region (GO:0005576);; Cellular Component: nucleus (GO:0005634);; Cellular Component: vacuolar membrane (GO:0005774);; Cellular Component: endoplasmic reticulum (GO:0005783);; Cellular Component: Golgi apparatus (GO:0005794);; Bi…	--	Peroxidase 27 (Precursor) GN=T4P13.12 OS=Arabidopsis thaliana (Mouse-ear cress) PE=1 SV=1	PREDICTED: peroxidase 27-like [Solanum lycopersicum]
Solyc12g096620.1	1.32e-07	-3.10181	down	--	--	Cellular Component: cell wall (GO:0005618);; Cellular Component: vacuole (GO:0005773);; Biological Process: defense response (GO:0006952);; Cellular Component: cytoplasmic membrane-bounded vesicle (GO:0016023);; Molecular Function: hydrolase activity (GO:0016787);; Biological Process: primary metabolic process (GO:0044238);; Biological Process: regulation of biological process (GO:0050789);; Mole…	--	Acetylajmalan esterase (Precursor) GN=AAE OS=Rauvolfia serpentina (Serpentwood) PE=1 SV=1	PREDICTED: GDSL esterase/lipase At1g28590-like [Solanum lycopersicum]
Solyc11g066580.1	0	-3.08445	down	[Q]	Secondary metabolites biosynthesis, transport and catabolism	Molecular Function: iron ion binding (GO:0005506);; Cellular Component: endoplasmic reticulum (GO:0005783);; Molecular Function: electron carrier activity (GO:0009055);; Biological Process: anthocyanin-containing compound biosynthetic process (GO:0009718);; Biological Process: response to auxin stimulus (GO:0009733);; Biological Process: response to sucrose stimulus (GO:0009744);; Biological Proc…	K13083|0.0|pop:POPTR_54623|CYP75A12, F3'5'H1	Flavonoid 3&apos;,5&apos;-hydroxylase GN=CYP75A2 OS=Solanum melongena (Eggplant) PE=2 SV=1	putative flavonoid 3&apos;5&apos; hydroxylase [Solanum lycopersicum]
Solyc07g055260.2	0	-3.08432	down	[C]	Energy production and conversion	Molecular Function: iron ion binding (GO:0005506);; Molecular Function: protein binding (GO:0005515);; Cellular Component: Golgi stack (GO:0005795);; Cellular Component: plasma membrane (GO:0005886);; Biological Process: protein folding (GO:0006457);; Biological Process: response to stress (GO:0006950);; Molecular Function: electron carrier activity (GO:0009055);; Cellular Component: chloroplast …	--	Chaperone protein dnaJ 10 GN=F28O16.7 OS=Arabidopsis thaliana (Mouse-ear cress) PE=2 SV=2	PREDICTED: uncharacterized protein LOC101268200 [Solanum lycopersicum]
Solyc01g107460.2	3.92e-11	-3.07026	down	--	--	Biological Process: myo-inositol hexakisphosphate biosynthetic process (GO:0010264);;	--	--	PREDICTED: uncharacterized protein LOC101248432 [Solanum lycopersicum]
Solyc07g063910.2	0.00101018	-3.0699	down	--	--	--	--	--	PREDICTED: uncharacterized protein LOC101264952 [Solanum lycopersicum]
Solyc08g061920.1	3.34e-09	-3.04052	down	[C]	Energy production and conversion	Cellular Component: extracellular region (GO:0005576);; Cellular Component: vacuole (GO:0005773);; Molecular Function: primary amine oxidase activity (GO:0008131);; Molecular Function: UDP-N-acetylmuramate dehydrogenase activity (GO:0008762);; Biological Process: jasmonic acid metabolic process (GO:0009694);; Biological Process: response to jasmonic acid stimulus (GO:0009753);; Biological Process…	K00279|0.0|vvi:100245801|hypothetical protein LOC100245801	Cytokinin dehydrogenase 7 GN=F13M11.? OS=Arabidopsis thaliana (Mouse-ear cress) PE=1 SV=1	PREDICTED: cytokinin dehydrogenase 7-like [Solanum lycopersicum]
Solyc05g010420.1	0	-3.03273	down	--	--	Molecular Function: adenosylmethionine decarboxylase activity (GO:0004014);; Cellular Component: nucleus (GO:0005634);; Biological Process: S-adenosylmethioninamine biosynthetic process (GO:0006557);; Biological Process: spermine biosynthetic process (GO:0006597);; Biological Process: spermidine biosynthetic process (GO:0008295);; Biological Process: response to sucrose stimulus (GO:0009744);; Bi…	K01611|0.0|pop:POPTR_566714|S-adenosylmethionine decarboxylase (EC:4.1.1.50)	S-adenosylmethionine decarboxylase beta chain (Precursor) GN=SAMDC OS=Solanum chilense (Tomato) PE=2 SV=1	S-adenosylmethionine decarboxylase [Solanum lycopersicum]
Solyc10g081050.1	0.00163389	-3.02018	down	--	--	Molecular Function: DNA binding (GO:0003677);; Molecular Function: nuclease activity (GO:0004518);; Cellular Component: nucleus (GO:0005634);; Cellular Component: chloroplast (GO:0009507);; Biological Process: nucleic acid phosphodiester bond hydrolysis (GO:0090305);;	--	--	PREDICTED: uncharacterized protein LOC101251830 isoform 2 [Solanum lycopersicum]
Solyc08g014330.2	0	-3.01266	down	[Q]	Secondary metabolites biosynthesis, transport and catabolism	Molecular Function: copper ion binding (GO:0005507);; Cellular Component: peroxisome (GO:0005777);; Molecular Function: primary amine oxidase activity (GO:0008131);; Biological Process: amine metabolic process (GO:0009308);; Molecular Function: oxidoreductase activity, acting on the CH-NH2 group of donors, oxygen as acceptor (GO:0016641);; Molecular Function: quinone binding (GO:0048038);; Biolog…	K00276|0.0|vvi:100267280|hypothetical protein LOC100267280	Primary amine oxidase (Precursor) GN=At1g62810 OS=Arabidopsis thaliana (Mouse-ear cress) PE=2 SV=1	PREDICTED: copper methylamine oxidase-like [Solanum lycopersicum]
Solyc10g083440.1	1.55e-14	-2.99555	down	[GC]	--	Cellular Component: cytoplasm (GO:0005737);; Biological Process: anthocyanin-containing compound biosynthetic process (GO:0009718);; Biological Process: response to sucrose stimulus (GO:0009744);; Biological Process: response to UV-B (GO:0010224);; Cellular Component: intracellular membrane-bounded organelle (GO:0043231);; Molecular Function: anthocyanidin 3-O-glucosyltransferase activity (GO:004…	--	Anthocyanidin 3-O-glucosyltransferase GN=GT OS=Solanum melongena (Eggplant) PE=2 SV=1	PREDICTED: anthocyanidin 3-O-glucosyltransferase-like [Solanum lycopersicum]
Solyc02g071710.2	6.62e-10	-2.99127	down	--	--	Biological Process: very long-chain fatty acid metabolic process (GO:0000038);; Cellular Component: extracellular space (GO:0005615);; Cellular Component: cell wall (GO:0005618);; Cellular Component: nucleus (GO:0005634);; Biological Process: water transport (GO:0006833);; Biological Process: epidermis development (GO:0008544);; Cellular Component: chloroplast thylakoid (GO:0009534);; Biological …	--	GDSL esterase/lipase At1g29670 (Precursor) GN=At1g29670 OS=Arabidopsis thaliana (Mouse-ear cress) PE=2 SV=1	PREDICTED: GDSL esterase/lipase At1g29670-like [Solanum lycopersicum]
Solyc01g105960.2	6.62e-10	-2.99127	down	--	--	Molecular Function: magnesium ion binding (GO:0000287);; Molecular Function: alpha,alpha-trehalose-phosphate synthase (UDP-forming) activity (GO:0003825);; Molecular Function: trehalose-phosphatase activity (GO:0004805);; Molecular Function: protein binding (GO:0005515);; Biological Process: metabolic process (GO:0008152);; Cellular Component: plastid (GO:0009536);; Cellular Component: chloroplas…	--	(-)-alpha-terpineol synthase OS=Vitis vinifera (Grape) PE=1 SV=1	PREDICTED: (-)-alpha-terpineol synthase-like [Solanum lycopersicum]
Solyc06g054270.2	5e-15	-2.9695	down	[GEPR]	--	Cellular Component: integral to plasma membrane (GO:0005887);; Biological Process: protein folding (GO:0006457);; Biological Process: purine nucleobase transport (GO:0006863);; Molecular Function: sucrose:hydrogen symporter activity (GO:0008506);; Biological Process: response to heat (GO:0009408);; Biological Process: response to high light intensity (GO:0009644);; Biological Process: response to…	--	Sugar transport protein 8 GN=STP8 OS=Arabidopsis thaliana (Mouse-ear cress) PE=2 SV=2	PREDICTED: sugar transport protein 8-like [Solanum lycopersicum]
Solyc01g050040.2	1.05e-05	-2.92606	down	--	--	Biological Process: respiratory burst involved in defense response (GO:0002679);; Molecular Function: ubiquitin-protein ligase activity (GO:0004842);; Molecular Function: protein binding (GO:0005515);; Cellular Component: nucleus (GO:0005634);; Cellular Component: cytosol (GO:0005829);; Biological Process: amino acid transport (GO:0006865);; Molecular Function: zinc ion binding (GO:0008270);; Bio…	K11982|3e-98|vvi:100250148|hypothetical protein LOC100250148	E3 ubiquitin-protein ligase RING1 GN=RING1 OS=Gossypium hirsutum (Upland cotton) PE=2 SV=1	hypothetical protein PRUPE_ppa007335mg [Prunus persica]
Solyc05g052250.2	0.00429064	-2.91526	down	--	--	Molecular Function: structural constituent of cell wall (GO:0005199);; Cellular Component: extracellular region (GO:0005576);; Cellular Component: cytosol (GO:0005829);; Biological Process: syncytium formation (GO:0006949);; Cellular Component: plant-type cell wall (GO:0009505);; Cellular Component: plasmodesma (GO:0009506);; Cellular Component: chloroplast (GO:0009507);; Biological Process: plan…	--	Expansin-A8 (Precursor) GN=T2P4.4 OS=Arabidopsis thaliana (Mouse-ear cress) PE=2 SV=1	PREDICTED: expansin-A8-like [Solanum lycopersicum]
Solyc07g016210.1	7.49e-05	-2.91223	down	--	--	--	--	Organ-specific protein S2 OS=Pisum sativum (Garden pea) PE=2 SV=1	PREDICTED: organ-specific protein S2-like [Solanum lycopersicum]
Solyc01g095690.2	7.49e-05	-2.91223	down	--	--	Cellular Component: mitochondrion (GO:0005739);; Biological Process: RNA modification (GO:0009451);; Biological Process: plastid organization (GO:0009657);; Biological Process: phloem or xylem histogenesis (GO:0010087);; Biological Process: leaf vascular tissue pattern formation (GO:0010305);; Biological Process: cotyledon vascular tissue pattern formation (GO:0010588);; Biological Process: photo…	--	Pentatricopeptide repeat-containing protein At4g01030, mitochondrial (Precursor) GN=PCMP-H65 OS=Arabidopsis thaliana (Mouse-ear cress) PE=3 SV=2	PREDICTED: pentatricopeptide repeat-containing protein At4g01030, mitochondrial-like [Solanum lycopersicum]
Solyc04g007940.2	2.51e-06	-2.91081	down	[Q]	Secondary metabolites biosynthesis, transport and catabolism	Molecular Function: monooxygenase activity (GO:0004497);; Molecular Function: binding (GO:0005488);; Molecular Function: iron ion binding (GO:0005506);; Cellular Component: endoplasmic reticulum (GO:0005783);; Molecular Function: methyltransferase activity (GO:0008168);; Molecular Function: electron carrier activity (GO:0009055);; Biological Process: response to UV (GO:0009411);; Biological Proce…	--	Cytochrome P450 82C4 GN=CYP82C4 OS=Arabidopsis thaliana (Mouse-ear cress) PE=2 SV=1	PREDICTED: cytochrome P450 82C4-like [Solanum lycopersicum]
Solyc09g005400.2	0	-2.89887	down	--	--	Cellular Component: chloroplast (GO:0009507);; Biological Process: type I hypersensitivity (GO:0016068);; Biological Process: metal ion transport (GO:0030001);; Biological Process: response to chemical stimulus (GO:0042221);;	--	Kirola OS=Actinidia deliciosa (Kiwi) PE=1 SV=1	PREDICTED: kirola-like [Solanum lycopersicum]
Solyc02g064940.1	1.99e-13	-2.89629	down	--	--	Biological Process: cell morphogenesis involved in differentiation (GO:0000904);; Molecular Function: protein binding (GO:0005515);; Biological Process: defense response (GO:0006952);; Biological Process: cellular response to nitrogen starvation (GO:0006995);; Biological Process: pattern specification process (GO:0007389);; Cellular Component: plant-type cell wall (GO:0009505);; Cellular Componen…	--	Uncharacterized protein At4g06744 (Precursor) GN=At4g06744 OS=Arabidopsis thaliana (Mouse-ear cress) PE=2 SV=1	PREDICTED: uncharacterized protein At4g06744-like [Solanum lycopersicum]
Solyc07g007650.1	1.9e-07	-2.88967	down	--	--	Molecular Function: transmembrane signaling receptor activity (GO:0004888);; Molecular Function: protein binding (GO:0005515);; Molecular Function: GTP binding (GO:0005525);; Cellular Component: cytosol (GO:0005829);; Biological Process: protein import into nucleus (GO:0006606);; Cellular Component: chloroplast outer membrane (GO:0009707);; Biological Process: determination of bilateral symmetry …	--	Translocase of chloroplast 90, chloroplastic GN=F5O24.190 OS=Arabidopsis thaliana (Mouse-ear cress) PE=1 SV=1	PREDICTED: translocase of chloroplast 90, chloroplastic-like [Solanum lycopersicum]
Solyc07g008210.2	2.66e-07	-2.86907	down	--	--	--	--	--	PREDICTED: uncharacterized protein LOC101248118 [Solanum lycopersicum]
Solyc09g072770.1	1.45e-12	-2.84123	down	--	--	--	--	--	PREDICTED: uncharacterized protein LOC101247657 [Solanum lycopersicum]
Solyc02g080120.1	1.26e-08	-2.83849	down	[R]	General function prediction only	Cellular Component: cytoplasm (GO:0005737);; Biological Process: aging (GO:0007568);; Biological Process: response to salt stress (GO:0009651);; Biological Process: gibberellin metabolic process (GO:0009685);; Biological Process: post-embryonic development (GO:0009791);; Biological Process: fruit development (GO:0010154);; Molecular Function: oxidoreductase activity, acting on single donors with …	--	Gibberellin 2-beta-dioxygenase 8 GN=GA2OX8 OS=Arabidopsis thaliana (Mouse-ear cress) PE=1 SV=2	PREDICTED: gibberellin 2-beta-dioxygenase 8-like [Solanum lycopersicum]
Solyc01g079470.2	3.45e-05	-2.83589	down	--	--	Molecular Function: copper ion binding (GO:0005507);; Molecular Function: protein binding (GO:0005515);; Biological Process: glucose catabolic process (GO:0006007);; Cellular Component: chloroplast stroma (GO:0009570);; Biological Process: response to blue light (GO:0009637);; Biological Process: response to high light intensity (GO:0009644);; Biological Process: response to sucrose stimulus (GO:…	--	Calvin cycle protein CP12-1, chloroplastic (Precursor) GN=CP12-1 OS=Arabidopsis thaliana (Mouse-ear cress) PE=1 SV=1	PREDICTED: calvin cycle protein CP12-2, chloroplastic-like [Solanum lycopersicum]
Solyc06g060310.2	0	-2.82893	down	[PR]	--	Molecular Function: iron ion binding (GO:0005506);; Biological Process: response to stress (GO:0006950);; Biological Process: aromatic amino acid family biosynthetic process (GO:0009073);; Cellular Component: chloroplast thylakoid membrane (GO:0009535);; Cellular Component: chloroplast inner membrane (GO:0009706);; Biological Process: post-embryonic development (GO:0009791);; Biological Process: …	K13600|0.0|rcu:RCOM_1030770|chlorophyll synthase, putative	Chlorophyllide a oxygenase, chloroplastic (Precursor) GN=T18F15.7 OS=Arabidopsis thaliana (Mouse-ear cress) PE=1 SV=1	PREDICTED: chlorophyllide a oxygenase, chloroplastic-like [Solanum lycopersicum]
Solyc10g045240.1	0	-2.82419	down	[G]	Carbohydrate transport and metabolism	Molecular Function: glucan exo-1,3-beta-glucosidase activity (GO:0004338);; Molecular Function: hydrolase activity, hydrolyzing O-glycosyl compounds (GO:0004553);; Molecular Function: beta-galactosidase activity (GO:0004565);; Cellular Component: extracellular region (GO:0005576);; Cellular Component: mitochondrion (GO:0005739);; Cellular Component: Golgi apparatus (GO:0005794);; Cellular Compone…	--	Vicianin hydrolase (Precursor; Fragment) OS=Vicia sativa subsp. nigra (Common vetch) PE=1 SV=1	PREDICTED: vicianin hydrolase-like [Solanum lycopersicum]
Solyc03g093390.2	0	-2.82251	down	--	--	Cellular Component: extracellular region (GO:0005576);; Biological Process: anatomical structure morphogenesis (GO:0009653);; Biological Process: plant-type cell wall modification (GO:0009827);; Cellular Component: cytoplasmic membrane-bounded vesicle (GO:0016023);; Biological Process: cell growth (GO:0016049);; Biological Process: sexual reproduction (GO:0019953);;	--	Putative expansin-B2 (Precursor) OS=Arabidopsis thaliana (Mouse-ear cress) PE=3 SV=2	beta expansin precursor [Solanum lycopersicum]
Solyc12g057040.1	6.79e-10	-2.7937	down	[L]	Replication, recombination and repair	Molecular Function: DNA photolyase activity (GO:0003913);; Molecular Function: protein kinase activity (GO:0004672);; Molecular Function: ATP binding (GO:0005524);; Cellular Component: nucleus (GO:0005634);; Cellular Component: cytoplasm (GO:0005737);; Biological Process: DNA repair (GO:0006281);; Biological Process: response to DNA damage stimulus (GO:0006974);; Biological Process: response to w…	K12118|0.0|pop:POPTR_830225|hypothetical protein	Cryptochrome-1 OS=Arabidopsis thaliana (Mouse-ear cress) PE=1 SV=2	cryptochrome 1b [Solanum lycopersicum]
Solyc10g017960.1	5.48e-09	-2.77738	down	--	--	Molecular Function: protein binding (GO:0005515);; Cellular Component: nucleus (GO:0005634);; Biological Process: response to wounding (GO:0009611);; Biological Process: response to sucrose stimulus (GO:0009744);; Biological Process: response to fructose stimulus (GO:0009750);; Biological Process: embryo development ending in seed dormancy (GO:0009793);; Molecular Function: carbohydrate binding (…	--	F-box protein PP2-A13 GN=T27I15.150 OS=Arabidopsis thaliana (Mouse-ear cress) PE=1 SV=1	PREDICTED: F-box protein PP2-A13-like [Solanum lycopersicum]
Solyc06g053520.2	4.17e-07	-2.76581	down	[E]	Amino acid transport and metabolism	Biological Process: sulfur amino acid metabolic process (GO:0000096);; Molecular Function: spermidine synthase activity (GO:0004766);; Molecular Function: protein binding (GO:0005515);; Cellular Component: nucleus (GO:0005634);; Cellular Component: cytoplasm (GO:0005737);; Cellular Component: cytosol (GO:0005829);; Cellular Component: plasma membrane (GO:0005886);; Molecular Function: methyltrans…	K00797|1e-138|ath:AT1G70310|SPDS2	Spermidine synthase 2 GN=SPDSYN2 OS=Arabidopsis thaliana (Mouse-ear cress) PE=1 SV=2	PREDICTED: spermidine synthase 2-like [Solanum lycopersicum]
Solyc09g005500.2	0	-2.75964	down	--	--	Molecular Function: copper ion binding (GO:0005507);; Cellular Component: cytosol (GO:0005829);; Cellular Component: chloroplast (GO:0009507);; Biological Process: response to zinc ion (GO:0010043);; Biological Process: vegetative to reproductive phase transition of meristem (GO:0010228);; Biological Process: type I hypersensitivity (GO:0016068);; Biological Process: cellular cation homeostasis (…	--	MLP-like protein 34 GN=MLP34 OS=Arabidopsis thaliana (Mouse-ear cress) PE=2 SV=1	PREDICTED: MLP-like protein 34-like isoform 1 [Solanum lycopersicum]
Solyc03g097610.2	0	-2.75565	down	--	--	Molecular Function: protein binding (GO:0005515);; Cellular Component: integral to plasma membrane (GO:0005887);; Biological Process: calcium ion transport (GO:0006816);; Biological Process: copper ion transport (GO:0006825);; Biological Process: Golgi organization (GO:0007030);; Molecular Function: sucrose transmembrane transporter activity (GO:0008515);; Cellular Component: plastid (GO:0009536)…	--	Bidirectional sugar transporter SWEET10 GN=SWEET10 OS=Arabidopsis thaliana (Mouse-ear cress) PE=2 SV=1	PREDICTED: bidirectional sugar transporter SWEET10-like [Solanum lycopersicum]
Solyc08g080590.2	2.4e-05	-2.74889	down	--	--	Biological Process: defense response (GO:0006952);; Biological Process: response to biotic stimulus (GO:0009607);; Molecular Function: peptidase inhibitor activity (GO:0030414);; Cellular Component: intracellular organelle (GO:0043229);; Cellular Component: cytoplasmic part (GO:0044444);; Biological Process: multi-organism process (GO:0051704);; Biological Process: biological regulation (GO:00650…	--	Protein NP24 (Precursor) OS=Solanum lycopersicum (Tomato) PE=1 SV=2	PREDICTED: thaumatin-like protein-like [Solanum lycopersicum]
Solyc10g074440.1	1.11e-16	-2.74365	down	[R]	General function prediction only	Biological Process: polysaccharide catabolic process (GO:0000272);; Molecular Function: chitinase activity (GO:0004568);; Cellular Component: extracellular region (GO:0005576);; Cellular Component: cell wall (GO:0005618);; Cellular Component: vacuole (GO:0005773);; Biological Process: chitin catabolic process (GO:0006032);; Molecular Function: chitin binding (GO:0008061);; Biological Process: res…	--	Endochitinase (Precursor) OS=Solanum tuberosum (Potato) PE=2 SV=1	PREDICTED: endochitinase-like [Solanum lycopersicum]
Solyc05g009080.2	1.05e-09	-2.73386	down	--	--	Molecular Function: protein binding (GO:0005515);; Cellular Component: mitochondrion (GO:0005739);; Cellular Component: chloroplast (GO:0009507);;	--	--	PREDICTED: uncharacterized protein LOC101248774 [Solanum lycopersicum]
Solyc04g007750.2	0	-2.72728	down	--	--	Biological Process: ion transport (GO:0006811);; Biological Process: defense response (GO:0006952);; Biological Process: response to biotic stimulus (GO:0009607);; Biological Process: cellular process (GO:0009987);; Biological Process: type I hypersensitivity (GO:0016068);; Biological Process: response to chemical stimulus (GO:0042221);; Cellular Component: intracellular membrane-bounded organell…	--	Kirola OS=Actinidia deliciosa (Kiwi) PE=1 SV=1	PREDICTED: kirola-like isoform 1 [Solanum lycopersicum]
Solyc07g006740.2	0.000619442	-2.72709	down	[V]	Defense mechanisms	Cellular Component: plasma membrane (GO:0005886);; Cellular Component: plant-type vacuole membrane (GO:0009705);; Biological Process: proanthocyanidin biosynthetic process (GO:0010023);; Biological Process: maintenance of seed dormancy (GO:0010231);; Molecular Function: drug transmembrane transporter activity (GO:0015238);; Molecular Function: solute:hydrogen antiporter activity (GO:0015299);; Bi…	--	MATE efflux family protein 6 GN=F3L12.10 OS=Arabidopsis thaliana (Mouse-ear cress) PE=3 SV=2	PREDICTED: MATE efflux family protein 6-like [Solanum lycopersicum]
Solyc10g081550.1	1.16e-13	-2.727	down	[Q]	Secondary metabolites biosynthesis, transport and catabolism	Molecular Function: monooxygenase activity (GO:0004497);; Molecular Function: binding (GO:0005488);; Molecular Function: iron ion binding (GO:0005506);; Molecular Function: electron carrier activity (GO:0009055);; Biological Process: response to UV (GO:0009411);; Biological Process: response to organic substance (GO:0010033);; Biological Process: response to zinc ion (GO:0010043);; Cellular Compo…	--	Cytochrome P450 82C4 GN=CYP82C4 OS=Arabidopsis thaliana (Mouse-ear cress) PE=2 SV=1	PREDICTED: cytochrome P450 82C4-like [Solanum lycopersicum]
Solyc12g098540.1	0	-2.69579	down	[GO]	--	Molecular Function: guanosine-diphosphatase activity (GO:0004382);; Molecular Function: calmodulin binding (GO:0005516);; Molecular Function: ATP binding (GO:0005524);; Cellular Component: extracellular space (GO:0005615);; Cellular Component: mitochondrion (GO:0005739);; Cellular Component: endosome (GO:0005768);; Cellular Component: Golgi apparatus (GO:0005794);; Cellular Component: trans-Golgi…	--	Apyrase GN=RROP1 OS=Solanum tuberosum (Potato) PE=1 SV=2	PREDICTED: apyrase-like [Solanum lycopersicum]
Solyc07g056230.2	0.000948039	-2.68703	down	--	--	Molecular Function: nucleotide binding (GO:0000166);; Molecular Function: catalytic activity (GO:0003824);; Biological Process: nitrogen compound metabolic process (GO:0006807);; Cellular Component: membrane (GO:0016020);; Molecular Function: metal ion binding (GO:0046872);;	--	--	PREDICTED: uncharacterized protein LOC101249836 [Solanum lycopersicum]
Solyc12g056260.1	0.000255133	-2.67182	down	--	--	Biological Process: polysaccharide biosynthetic process (GO:0000271);; Cellular Component: endosome (GO:0005768);; Cellular Component: Golgi apparatus (GO:0005794);; Cellular Component: trans-Golgi network (GO:0005802);; Biological Process: unidimensional cell growth (GO:0009826);; Biological Process: salicylic acid mediated signaling pathway (GO:0009863);; Biological Process: xyloglucan biosynth…	--	Xyloglucan galactosyltransferase KATAMARI1 GN=F11A3.8 OS=Arabidopsis thaliana (Mouse-ear cress) PE=1 SV=1	PREDICTED: xyloglucan galactosyltransferase KATAMARI1-like [Solanum lycopersicum]
Solyc06g062990.1	5.86e-06	-2.66904	down	--	--	Cellular Component: exocyst (GO:0000145);; Cellular Component: nucleus (GO:0005634);; Cellular Component: cytosol (GO:0005829);; Biological Process: vesicle docking involved in exocytosis (GO:0006904);; Biological Process: abscisic acid mediated signaling pathway (GO:0009738);; Biological Process: intracellular signal transduction (GO:0035556);;	K07195|0.0|pop:POPTR_785947|hypothetical protein	--	PREDICTED: exocyst complex component 7-like [Solanum lycopersicum]
Solyc09g092760.2	1.71e-11	-2.668	down	[R]	General function prediction only	Molecular Function: nucleotide binding (GO:0000166);; Molecular Function: nucleic acid binding (GO:0003676);; Molecular Function: protein binding (GO:0005515);; Cellular Component: extracellular region (GO:0005576);; Cellular Component: cell wall (GO:0005618);; Biological Process: defense response (GO:0006952);; Biological Process: response to abiotic stimulus (GO:0009628);; Biological Process: f…	--	Cold and drought-regulated protein CORA GN=CORA OS=Medicago sativa (Alfalfa) PE=2 SV=1	PREDICTED: uncharacterized protein LOC101257603 isoform 1 [Solanum lycopersicum]
Solyc01g108710.2	1.15e-14	-2.66099	down	--	--	--	--	--	predicted protein [Populus trichocarpa]
Solyc02g079480.1	5.28e-08	-2.65648	down	[C]	Energy production and conversion	Molecular Function: oxidoreductase activity (GO:0016491);;	--	Tetrahydrocannabinolic acid synthase (Precursor) OS=Cannabis sativa (Hemp) PE=1 SV=1	PREDICTED: tetrahydrocannabinolic acid synthase-like [Solanum lycopersicum]
Solyc09g057760.2	0.00145196	-2.64582	down	--	--	--	--	--	PREDICTED: uncharacterized protein LOC101250804 [Solanum lycopersicum]
Solyc09g065100.1	1.55e-07	-2.64466	down	--	--	Molecular Function: protein binding (GO:0005515);; Biological Process: regulation of transcription, DNA-dependent (GO:0006355);; Biological Process: organelle organization (GO:0006996);; Biological Process: cell communication (GO:0007154);; Biological Process: response to cold (GO:0009409);; Biological Process: response to salt stress (GO:0009651);; Biological Process: anatomical structure morpho…	--	Transcription factor TT8 GN=F17A8.170 OS=Arabidopsis thaliana (Mouse-ear cress) PE=1 SV=2	PREDICTED: transcription factor TT8-like [Solanum lycopersicum]
Solyc02g067710.1	3.05e-06	-2.63939	down	--	--	--	--	--	PREDICTED: uncharacterized protein LOC101248933 [Solanum lycopersicum]
Solyc06g066420.2	0.00038181	-2.63665	down	--	--	--	--	--	PREDICTED: uncharacterized protein LOC101254600 [Solanum lycopersicum]
Solyc01g098570.2	0.000110483	-2.62987	down	--	--	--	--	Protein FANTASTIC FOUR 1 GN=FAF1 OS=Arabidopsis thaliana (Mouse-ear cress) PE=2 SV=1	PREDICTED: uncharacterized protein LOC101256329 [Solanum lycopersicum]
Solyc03g006880.2	0.00222482	-2.60341	down	[R]	General function prediction only	Molecular Function: iron ion binding (GO:0005506);; Cellular Component: cytoplasm (GO:0005737);; Biological Process: fatty acid catabolic process (GO:0009062);; Biological Process: response to red or far red light (GO:0009639);; Biological Process: gibberellin biosynthetic process (GO:0009686);; Biological Process: response to gibberellin stimulus (GO:0009739);; Biological Process: unidimensional…	K05282|0.0|pop:POPTR_824891|GA20ox8	Gibberellin 20 oxidase 1 GN=At4g25420 OS=Arabidopsis thaliana (Mouse-ear cress) PE=2 SV=2	gibberellin 20-oxidase-1 [Solanum lycopersicum]
Solyc07g052530.2	2.05e-09	-2.60158	down	--	--	Biological Process: respiratory burst involved in defense response (GO:0002679);; Molecular Function: peroxidase activity (GO:0004601);; Cellular Component: nucleus (GO:0005634);; Cellular Component: cytoplasm (GO:0005737);; Cellular Component: endoplasmic reticulum (GO:0005783);; Cellular Component: Golgi apparatus (GO:0005794);; Biological Process: protein targeting to membrane (GO:0006612);; B…	K00430|1e-172|pop:POPTR_718485|hypothetical protein	Peroxidase 3 (Precursor) GN=YUP8H12.13 OS=Arabidopsis thaliana (Mouse-ear cress) PE=2 SV=1	PREDICTED: peroxidase 3-like [Solanum lycopersicum]
Solyc03g062710.2	0.000162156	-2.59852	down	--	--	Biological Process: carbohydrate metabolic process (GO:0005975);; Biological Process: phosphate-containing compound metabolic process (GO:0006796);; Cellular Component: chloroplast thylakoid (GO:0009534);; Biological Process: positive regulation of gene expression (GO:0010628);; Cellular Component: membrane (GO:0016020);; Biological Process: RNA metabolic process (GO:0016070);; Biological Process…	--	Putative glucose-6-phosphate 1-epimerase OS=Cenchrus ciliaris (Buffelgrass) PE=2 SV=1	PREDICTED: uncharacterized protein LOC101263088 [Solanum lycopersicum]
Solyc06g073570.2	5.75e-13	-2.58749	down	[Q]	Secondary metabolites biosynthesis, transport and catabolism	Molecular Function: binding (GO:0005488);; Biological Process: response to UV (GO:0009411);; Biological Process: response to organic substance (GO:0010033);; Biological Process: response to zinc ion (GO:0010043);; Cellular Component: membrane (GO:0016020);; Molecular Function: oxidoreductase activity (GO:0016491);; Cellular Component: intracellular membrane-bounded organelle (GO:0043231);; Cellul…	--	Cytochrome P450 82C2 GN=CYP82C2 OS=Arabidopsis thaliana (Mouse-ear cress) PE=2 SV=2	PREDICTED: cytochrome P450 82C2-like [Solanum lycopersicum]
Solyc10g008120.2	1.11e-16	-2.57328	down	[QR]	--	Cellular Component: cytoplasm (GO:0005737);; Biological Process: isoflavonoid phytoalexin biosynthetic process (GO:0009701);; Biological Process: flavonoid metabolic process (GO:0009812);; Biological Process: alkaloid biosynthetic process (GO:0009821);; Molecular Function: catechol O-methyltransferase activity (GO:0016206);; Molecular Function: isoflavone 4'-O-methyltransferase activity (GO:00307…	--	Trans-resveratrol di-O-methyltransferase GN=ROMT OS=Vitis vinifera (Grape) PE=1 SV=2	PREDICTED: trans-resveratrol di-O-methyltransferase-like [Solanum lycopersicum]
Solyc10g011940.1	0.000238167	-2.56647	down	[KL]	--	Molecular Function: nucleic acid binding (GO:0003676);; Molecular Function: chromatin binding (GO:0003682);; Cellular Component: nucleus (GO:0005634);; Biological Process: maintenance of chromatin silencing (GO:0006344);; Biological Process: cell communication (GO:0007154);; Biological Process: anatomical structure morphogenesis (GO:0009653);; Biological Process: response to hormone stimulus (GO:…	--	CHD3-type chromatin-remodeling factor PICKLE GN=F13D4.130 OS=Arabidopsis thaliana (Mouse-ear cress) PE=1 SV=1	PREDICTED: chromodomain-helicase-DNA-binding protein 3-like [Solanum lycopersicum]
Solyc11g007130.1	0	-2.56626	down	[GEPR]	--	Molecular Function: transporter activity (GO:0005215);; Cellular Component: plasma membrane (GO:0005886);; Cellular Component: integral to membrane (GO:0016021);; Biological Process: transmembrane transport (GO:0055085);;	--	--	PREDICTED: hippocampus abundant transcript-like protein 1-like [Solanum lycopersicum]
Solyc03g026040.2	0.000856849	-2.56361	down	[S]	Function unknown	Biological Process: MAPK cascade (GO:0000165);; Molecular Function: nucleotide binding (GO:0000166);; Biological Process: response to molecule of bacterial origin (GO:0002237);; Molecular Function: protein serine/threonine kinase activity (GO:0004674);; Molecular Function: protein binding (GO:0005515);; Biological Process: protein phosphorylation (GO:0006468);; Biological Process: ion transport (…	--	Leucine-rich repeat receptor protein kinase EXS (Precursor) GN=T28J14.220 OS=Arabidopsis thaliana (Mouse-ear cress) PE=1 SV=1	PREDICTED: leucine-rich repeat receptor protein kinase EXS-like [Solanum lycopersicum]
Solyc09g090310.1	0.000856849	-2.56361	down	--	--	Cellular Component: cytosol (GO:0005829);; Cellular Component: plasma membrane (GO:0005886);; Biological Process: calcium ion transport (GO:0006816);; Biological Process: Golgi organization (GO:0007030);; Biological Process: response to salt stress (GO:0009651);; Molecular Function: glycolipid transporter activity (GO:0017089);; Biological Process: glycolipid transport (GO:0046836);; Molecular Fu…	--	--	PREDICTED: glycolipid transfer protein-like [Solanum lycopersicum]
Solyc07g043640.2	6.9e-07	-2.55668	down	[IQ]	--	Molecular Function: acetate-CoA ligase activity (GO:0003987);; Cellular Component: mitochondrion (GO:0005739);; Cellular Component: peroxisome (GO:0005777);; Biological Process: acetate metabolic process (GO:0006083);; Biological Process: glyoxylate cycle (GO:0006097);; Molecular Function: o-succinylbenzoate-CoA ligase activity (GO:0008756);; Cellular Component: chloroplast (GO:0009507);; Biologi…	--	Probable acyl-activating enzyme 2 GN=T17A5.12 OS=Arabidopsis thaliana (Mouse-ear cress) PE=2 SV=1	PREDICTED: probable acyl-activating enzyme 2-like [Solanum lycopersicum]
Solyc04g074880.2	8.67e-09	-2.53033	down	--	--	Molecular Function: purine nucleobase transmembrane transporter activity (GO:0005345);; Cellular Component: integral to plasma membrane (GO:0005887);; Biological Process: purine nucleobase transport (GO:0006863);; Cellular Component: chloroplast (GO:0009507);; Biological Process: cytokinin transport (GO:0010184);; Molecular Function: purine nucleoside transmembrane transporter activity (GO:001521…	--	Purine permease 3 GN=PUP3 OS=Arabidopsis thaliana (Mouse-ear cress) PE=2 SV=1	PREDICTED: purine permease 3-like [Solanum lycopersicum]
Solyc08g005630.2	0.00522536	-2.51464	down	[E]	Amino acid transport and metabolism	Biological Process: alcohol metabolic process (GO:0006066);; Biological Process: response to cold (GO:0009409);; Molecular Function: oxidoreductase activity, acting on CH-OH group of donors (GO:0016614);; Cellular Component: intracellular membrane-bounded organelle (GO:0043231);; Molecular Function: long-chain-alcohol oxidase activity (GO:0046577);; Biological Process: oxidation-reduction process…	--	Long-chain-alcohol oxidase FAO4A GN=FAO4A OS=Arabidopsis thaliana (Mouse-ear cress) PE=3 SV=2	PREDICTED: long-chain-alcohol oxidase FAO4A-like [Solanum lycopersicum]
Solyc01g109800.2	7.46e-09	-2.50955	down	--	--	--	--	--	PREDICTED: uncharacterized protein LOC101244426 [Solanum lycopersicum]
Solyc08g014490.1	6.23e-13	-2.48058	down	--	--	Biological Process: nitrogen compound metabolic process (GO:0006807);; Molecular Function: O-acyltransferase activity (GO:0008374);; Molecular Function: N-acyltransferase activity (GO:0016410);; Molecular Function: transferase activity (GO:0016740);; Biological Process: cellular biosynthetic process (GO:0044249);;	--	Deacetylvindoline O-acetyltransferase GN=DAT OS=Catharanthus roseus (Madagascar periwinkle) PE=1 SV=1	PREDICTED: deacetylvindoline O-acetyltransferase-like [Solanum lycopersicum]
Solyc02g065220.2	3.22e-07	-2.47024	down	[Q]	Secondary metabolites biosynthesis, transport and catabolism	Molecular Function: iron ion binding (GO:0005506);; Cellular Component: endoplasmic reticulum membrane (GO:0005789);; Molecular Function: electron carrier activity (GO:0009055);; Biological Process: response to UV (GO:0009411);; Biological Process: response to auxin stimulus (GO:0009733);; Biological Process: flavonoid biosynthetic process (GO:0009813);; Cellular Component: integral to membrane (…	--	Geraniol 8-hydroxylase GN=CYP76B6 OS=Catharanthus roseus (Madagascar periwinkle) PE=1 SV=1	PREDICTED: geraniol 8-hydroxylase-like [Solanum lycopersicum]
Solyc03g025710.2	9.7e-05	-2.46447	down	[KR]	--	Molecular Function: N-acetyltransferase activity (GO:0008080);; Biological Process: metabolic process (GO:0008152);; Cellular Component: plastid (GO:0009536);;	--	--	PREDICTED: uncharacterized protein LOC101251856 [Solanum lycopersicum]
Solyc04g007210.2	9.7e-05	-2.46447	down	--	--	Molecular Function: two-component response regulator activity (GO:0000156);; Biological Process: two-component signal transduction system (phosphorelay) (GO:0000160);; Molecular Function: sequence-specific DNA binding transcription factor activity (GO:0003700);; Cellular Component: nucleus (GO:0005634);; Cellular Component: mitochondrion (GO:0005739);; Cellular Component: plasma membrane (GO:0005…	--	Zinc finger protein CONSTANS-LIKE 16 GN=COL16 OS=Arabidopsis thaliana (Mouse-ear cress) PE=2 SV=2	PREDICTED: zinc finger protein CONSTANS-LIKE 16-like [Solanum lycopersicum]
Solyc07g016220.2	0	-2.4588	down	--	--	--	--	Organ-specific protein S2 OS=Pisum sativum (Garden pea) PE=2 SV=1	PREDICTED: organ-specific protein S2-like [Solanum lycopersicum]
Solyc07g053890.2	4.94e-14	-2.45825	down	--	--	--	--	O-acyltransferase WSD1 GN=WSD1 OS=Arabidopsis thaliana (Mouse-ear cress) PE=2 SV=1	PREDICTED: O-acyltransferase WSD1-like [Solanum lycopersicum]
Solyc06g072620.2	4.84e-09	-2.45604	down	--	--	Molecular Function: protein binding (GO:0005515);; Cellular Component: integral to plasma membrane (GO:0005887);; Biological Process: calcium ion transport (GO:0006816);; Biological Process: copper ion transport (GO:0006825);; Biological Process: Golgi organization (GO:0007030);; Molecular Function: sucrose transmembrane transporter activity (GO:0008515);; Cellular Component: plastid (GO:0009536)…	--	Bidirectional sugar transporter SWEET12 GN=MQM1.8 OS=Arabidopsis thaliana (Mouse-ear cress) PE=2 SV=1	PREDICTED: bidirectional sugar transporter SWEET11-like [Solanum lycopersicum]
Solyc09g089730.2	3.33e-15	-2.45057	down	[R]	General function prediction only	Biological Process: transition metal ion transport (GO:0000041);; Molecular Function: iron ion binding (GO:0005506);; Cellular Component: cytosol (GO:0005829);; Biological Process: toxin catabolic process (GO:0009407);; Biological Process: response to water deprivation (GO:0009414);; Cellular Component: plasmodesma (GO:0009506);; Biological Process: response to wounding (GO:0009611);; Biological …	--	1-aminocyclopropane-1-carboxylate oxidase homolog GN=ACO3 OS=Solanum lycopersicum (Tomato) PE=1 SV=1	PREDICTED: 1-aminocyclopropane-1-carboxylate oxidase homolog [Solanum lycopersicum]
Solyc01g097280.2	4.78e-08	-2.4425	down	--	--	Cellular Component: plant-type vacuole (GO:0000325);; Molecular Function: ribonuclease activity (GO:0004540);; Molecular Function: chitinase activity (GO:0004568);; Cellular Component: extracellular region (GO:0005576);; Cellular Component: cell wall (GO:0005618);; Biological Process: carbohydrate metabolic process (GO:0005975);; Biological Process: nitrogen compound metabolic process (GO:0006807…	--	Wound-induced protein WIN1 (Precursor) GN=WIN1 OS=Solanum tuberosum (Potato) PE=2 SV=1	PREDICTED: wound-induced protein WIN1-like [Solanum lycopersicum]
Solyc11g066270.1	4.44e-16	-2.43646	down	[G]	Carbohydrate transport and metabolism	Molecular Function: hydrolase activity, hydrolyzing O-glycosyl compounds (GO:0004553);; Cellular Component: extracellular region (GO:0005576);; Cellular Component: cell wall (GO:0005618);; Biological Process: cellular glucan metabolic process (GO:0006073);; Biological Process: response to stress (GO:0006950);; Biological Process: response to temperature stimulus (GO:0009266);; Biological Process:…	K08235|1e-169|rcu:RCOM_0474040|Xyloglucan endotransglucosylase/hydrolase protein 2 precursor, putative (EC:2.4.1.207)	Probable xyloglucan endotransglucosylase/hydrolase protein 31 (Precursor) GN=F14D17.60 OS=Arabidopsis thaliana (Mouse-ear cress) PE=2 SV=2	xyloglucan endotransglucosylase-hydrolase XTH6 precursor [Solanum lycopersicum]
Solyc11g010960.1	2.3e-06	-2.43544	down	[R]	General function prediction only	Biological Process: defense response to insect (GO:0002213);; Molecular Function: glutamate-cysteine ligase activity (GO:0004357);; Cellular Component: mitochondrion (GO:0005739);; Biological Process: gluconeogenesis (GO:0006094);; Biological Process: glycolysis (GO:0006096);; Biological Process: glutathione biosynthetic process (GO:0006750);; Biological Process: amino acid transport (GO:0006865)…	--	8-hydroxygeraniol dehydrogenase GN=10HGO OS=Catharanthus roseus (Madagascar periwinkle) PE=1 SV=1	PREDICTED: geraniol dehydrogenase 1-like [Solanum lycopersicum]
Solyc08g076690.1	0.00111435	-2.43063	down	--	--	Molecular Function: nucleotide binding (GO:0000166);; Molecular Function: magnesium ion binding (GO:0000287);; Molecular Function: ATP binding (GO:0005524);; Cellular Component: cytosol (GO:0005829);; Biological Process: myo-inositol hexakisphosphate biosynthetic process (GO:0010264);; Biological Process: inositol trisphosphate metabolic process (GO:0032957);; Molecular Function: metal ion bindin…	K00913|1e-165|vvi:100242009|hypothetical protein LOC100242009	Inositol-tetrakisphosphate 1-kinase 1 GN=ITPK1 OS=Arabidopsis thaliana (Mouse-ear cress) PE=2 SV=1	PREDICTED: inositol-tetrakisphosphate 1-kinase 1-like [Solanum lycopersicum]
Solyc07g051820.2	7.37e-07	-2.42216	down	[M]	Cell wall/membrane/envelope biogenesis	Cellular Component: Golgi apparatus (GO:0005794);; Biological Process: defense response (GO:0006952);; Cellular Component: plastid (GO:0009536);; Biological Process: response to abiotic stimulus (GO:0009628);; Biological Process: hormone-mediated signaling pathway (GO:0009755);; Biological Process: plant-type cell wall biogenesis (GO:0009832);; Cellular Component: membrane (GO:0016020);; Molecula…	--	Cellulose synthase-like protein H1 GN=OSJNBa0035F15.9 OS=Oryza sativa subsp. japonica (Rice) PE=2 SV=2	PREDICTED: cellulose synthase-like protein B3-like [Solanum lycopersicum]
Solyc11g008310.1	3.04e-05	-2.41744	down	--	--	--	--	--	PREDICTED: uncharacterized protein LOC101267185 isoform 1 [Solanum lycopersicum]
Solyc11g072990.1	1.51e-05	-2.41004	down	--	--	Biological Process: very long-chain fatty acid metabolic process (GO:0000038);; Cellular Component: extracellular region (GO:0005576);; Cellular Component: endoplasmic reticulum (GO:0005783);; Biological Process: polysaccharide metabolic process (GO:0005976);; Biological Process: nucleobase-containing compound metabolic process (GO:0006139);; Biological Process: cellular amino acid metabolic proc…	--	3-ketoacyl-CoA synthase 3 (Precursor) GN=KCS3 OS=Arabidopsis thaliana (Mouse-ear cress) PE=2 SV=3	PREDICTED: 3-ketoacyl-CoA synthase 3-like [Solanum lycopersicum]
Solyc03g112010.2	7.79e-06	-2.4037	down	[Q]	Secondary metabolites biosynthesis, transport and catabolism	Biological Process: response to molecule of fungal origin (GO:0002238);; Molecular Function: iron ion binding (GO:0005506);; Molecular Function: protein binding (GO:0005515);; Cellular Component: extracellular region (GO:0005576);; Cellular Component: Golgi apparatus (GO:0005794);; Biological Process: terpenoid metabolic process (GO:0006721);; Molecular Function: electron carrier activity (GO:000…	--	Cytochrome P450 71A2 GN=CYP71A2 OS=Solanum melongena (Eggplant) PE=2 SV=1	PREDICTED: cytochrome P450 71A2-like [Solanum lycopersicum]
Solyc09g011080.2	0	-2.39772	down	--	--	Molecular Function: ATP binding (GO:0005524);; Biological Process: signal transduction (GO:0007165);; Cellular Component: plastid envelope (GO:0009526);; Cellular Component: chloroplast stroma (GO:0009570);; Cellular Component: thylakoid (GO:0009579);; Biological Process: response to red or far red light (GO:0009639);; Biological Process: response to endogenous stimulus (GO:0009719);; Biological …	--	Ribulose bisphosphate carboxylase/oxygenase activase 1, chloroplastic (Precursor) OS=Nicotiana tabacum (Common tobacco) PE=1 SV=1	PREDICTED: ribulose bisphosphate carboxylase/oxygenase activase 1, chloroplastic-like [Solanum lycopersicum]
Solyc08g007540.2	3.93e-10	-2.3948	down	[O]	Posttranslational modification, protein turnover, chaperones	Biological Process: metabolic process (GO:0008152);; Biological Process: response to abscisic acid stimulus (GO:0009737);; Molecular Function: amino acid binding (GO:0016597);;	--	--	PREDICTED: uncharacterized protein LOC101243731 [Solanum lycopersicum]
Solyc05g013320.1	0.00164016	-2.39458	down	[RTKL]	--	Molecular Function: protein kinase activity (GO:0004672);; Molecular Function: protein serine/threonine kinase activity (GO:0004674);; Molecular Function: protein binding (GO:0005515);; Molecular Function: ATP binding (GO:0005524);; Cellular Component: extracellular region (GO:0005576);; Biological Process: glycolysis (GO:0006096);; Biological Process: protein phosphorylation (GO:0006468);; Biolo…	--	Receptor-like protein kinase HERK 1 (Precursor) OS=Arabidopsis thaliana (Mouse-ear cress) PE=1 SV=1	serine/threonine protein kinase Pto [Solanum lycopersicum]
Solyc10g017510.2	2.22e-16	-2.38965	down	[Q]	Secondary metabolites biosynthesis, transport and catabolism	Molecular Function: monooxygenase activity (GO:0004497);; Cellular Component: endoplasmic reticulum (GO:0005783);; Molecular Function: oxidoreductase activity, acting on paired donors, with incorporation or reduction of molecular oxygen (GO:0016705);; Molecular Function: oxidoreductase activity, acting on paired donors, with incorporation or reduction of molecular oxygen, NADH or NADPH as one don…	--	Premnaspirodiene oxygenase GN=CYP71D55 OS=Hyoscyamus muticus (Egyptian henbane) PE=1 SV=1	PREDICTED: premnaspirodiene oxygenase-like isoform 1 [Solanum lycopersicum]
Solyc12g088170.1	2.05e-13	-2.38082	down	--	--	Biological Process: nitrogen compound metabolic process (GO:0006807);; Biological Process: flavonoid biosynthetic process (GO:0009813);; Molecular Function: N-acyltransferase activity (GO:0016410);; Molecular Function: O-acetyltransferase activity (GO:0016413);; Molecular Function: transferase activity, transferring acyl groups other than amino-acyl groups (GO:0016747);; Biological Process: prima…	--	Salutaridinol 7-O-acetyltransferase GN=SALAT OS=Papaver somniferum (Opium poppy) PE=1 SV=1	anthocyanin acyltransferase [Solanum lycopersicum]
Solyc02g094860.1	2.3e-08	-2.37894	down	[Q]	Secondary metabolites biosynthesis, transport and catabolism	Molecular Function: monooxygenase activity (GO:0004497);; Molecular Function: iron ion binding (GO:0005506);; Biological Process: terpenoid metabolic process (GO:0006721);; Biological Process: lipid biosynthetic process (GO:0008610);; Molecular Function: electron carrier activity (GO:0009055);; Cellular Component: plasmodesma (GO:0009506);; Biological Process: response to hormone stimulus (GO:000…	K10717|0.0|vvi:100258332|hypothetical protein LOC100258332	Cytokinin hydroxylase GN=CYP735A1 OS=Arabidopsis thaliana (Mouse-ear cress) PE=1 SV=1	cytokinin hydroxylase-like [Solanum lycopersicum]
Solyc08g068130.1	8.43e-11	-2.37609	down	--	--	Cellular Component: extracellular region (GO:0005576);; Cellular Component: endosome (GO:0005768);; Cellular Component: Golgi apparatus (GO:0005794);; Cellular Component: trans-Golgi network (GO:0005802);; Biological Process: multicellular organismal development (GO:0007275);; Biological Process: response to desiccation (GO:0009269);; Biological Process: response to cold (GO:0009409);; Biological…	--	BURP domain-containing protein 3 (Precursor) OS=Oryza sativa subsp. japonica (Rice) PE=2 SV=1	PREDICTED: LOW QUALITY PROTEIN: BURP domain-containing protein 17-like [Solanum lycopersicum]
Solyc07g006710.1	0.000125398	-2.37422	down	[S]	Function unknown	Biological Process: MAPK cascade (GO:0000165);; Cellular Component: extracellular region (GO:0005576);; Cellular Component: cell wall (GO:0005618);; Biological Process: protein targeting to membrane (GO:0006612);; Biological Process: response to water deprivation (GO:0009414);; Biological Process: detection of biotic stimulus (GO:0009595);; Biological Process: salicylic acid biosynthetic process …	--	Pathogenesis-related protein PR-1 (Precursor) GN=PR-1 OS=Medicago truncatula (Barrel medic) PE=2 SV=1	PREDICTED: pathogenesis-related protein PR-1-like [Solanum lycopersicum]
Solyc08g080040.2	3.44e-15	-2.37333	down	[R]	General function prediction only	Biological Process: transition metal ion transport (GO:0000041);; Cellular Component: cytoplasm (GO:0005737);; Biological Process: vacuole organization (GO:0007033);; Biological Process: response to UV (GO:0009411);; Biological Process: response to wounding (GO:0009611);; Biological Process: anthocyanin-containing compound biosynthetic process (GO:0009718);; Biological Process: response to auxin …	K05277|0.0|vvi:100233142|LDOX, ANS	Leucoanthocyanidin dioxygenase GN=ANT17 OS=Petunia hybrida (Petunia) PE=2 SV=1	anthocyanidin synthase [Solanum tuberosum]
Solyc05g053550.2	1.11e-16	-2.36735	down	[Q]	Secondary metabolites biosynthesis, transport and catabolism	Biological Process: chalcone biosynthetic process (GO:0009715);; Biological Process: flavonoid biosynthetic process (GO:0009813);; Molecular Function: naringenin-chalcone synthase activity (GO:0016210);; Cellular Component: polyketide synthase complex (GO:0034081);;	--	Chalcone synthase 2 GN=CHS2 OS=Solanum lycopersicum (Tomato) PE=2 SV=2	chalcone synthase 2 [Solanum lycopersicum]
Solyc04g039670.2	2.85e-05	-2.36599	down	[C]	Energy production and conversion	Molecular Function: ATP citrate synthase activity (GO:0003878);; Molecular Function: succinate-CoA ligase (ADP-forming) activity (GO:0004775);; Molecular Function: ATP binding (GO:0005524);; Cellular Component: cytosol (GO:0005829);; Biological Process: acetyl-CoA biosynthetic process (GO:0006085);; Biological Process: protein targeting to vacuole (GO:0006623);; Biological Process: fatty acid bio…	K01648|0.0|rcu:RCOM_0529250|ATP-citrate synthase, putative (EC:6.2.1.5)	ATP-citrate synthase alpha chain protein 2 GN=ACLA-2 OS=Arabidopsis thaliana (Mouse-ear cress) PE=2 SV=1	PREDICTED: ATP-citrate synthase alpha chain protein 2-like [Solanum lycopersicum]
Solyc02g077000.2	1.08e-13	-2.36397	down	[I]	Lipid transport and metabolism	Molecular Function: triglyceride lipase activity (GO:0004806);; Cellular Component: mitochondrion (GO:0005739);; Cellular Component: lipid particle (GO:0005811);; Biological Process: lipid metabolic process (GO:0006629);; Biological Process: lipid biosynthetic process (GO:0008610);; Molecular Function: phosphatidylcholine 1-acylhydrolase activity (GO:0008970);; Cellular Component: chloroplast (GO…	--	Phospholipase A1-IIgamma GN=DSEL OS=Arabidopsis thaliana (Mouse-ear cress) PE=1 SV=1	PREDICTED: phospholipase A1-IIgamma-like [Solanum lycopersicum]
Solyc10g084340.1	1.44e-05	-2.36278	down	--	--	Molecular Function: sequence-specific DNA binding RNA polymerase II transcription factor activity (GO:0000981);; Molecular Function: DNA binding (GO:0003677);; Cellular Component: nucleolus (GO:0005730);; Biological Process: regulation of glycolysis (GO:0006110);; Biological Process: transcription, DNA-dependent (GO:0006351);; Biological Process: regulation of transcription, DNA-dependent (GO:000…	--	Ethylene-responsive transcription factor RAP2-7 GN=T17D12.11 OS=Arabidopsis thaliana (Mouse-ear cress) PE=2 SV=2	PREDICTED: ethylene-responsive transcription factor RAP2-7-like [Solanum lycopersicum]
Solyc04g007000.1	1.44e-05	-2.36278	down	--	--	Molecular Function: DNA binding (GO:0003677);; Molecular Function: sequence-specific DNA binding transcription factor activity (GO:0003700);; Cellular Component: nucleus (GO:0005634);; Biological Process: regulation of transcription, DNA-dependent (GO:0006355);; Biological Process: protein targeting to membrane (GO:0006612);; Biological Process: fatty acid catabolic process (GO:0009062);; Cellula…	K09287|1e-141|vvi:100262843|hypothetical protein LOC100262843	AP2/ERF and B3 domain-containing transcription factor RAV1 GN=RAV1 OS=Arabidopsis thaliana (Mouse-ear cress) PE=1 SV=1	PREDICTED: AP2/ERF and B3 domain-containing transcription factor RAV1-like [Solanum lycopersicum]
Solyc05g055320.2	2.11e-07	-2.36271	down	--	--	Biological Process: immune system process (GO:0002376);; Molecular Function: peroxidase activity (GO:0004601);; Molecular Function: binding (GO:0005488);; Cellular Component: cell wall (GO:0005618);; Cellular Component: vacuolar membrane (GO:0005774);; Biological Process: plant-type cell wall organization (GO:0009664);; Biological Process: lignin metabolic process (GO:0009808);; Biological Proces…	--	Peroxidase 5 (Precursor) OS=Vitis vinifera (Grape) PE=1 SV=2	PREDICTED: peroxidase 5-like [Solanum lycopersicum]
Solyc03g121540.2	0	-2.35535	down	[G]	Carbohydrate transport and metabolism	Molecular Function: beta-galactosidase activity (GO:0004565);; Cellular Component: extracellular region (GO:0005576);; Cellular Component: vacuolar membrane (GO:0005774);; Cellular Component: cytosol (GO:0005829);; Biological Process: carbohydrate metabolic process (GO:0005975);; Biological Process: acetyl-CoA metabolic process (GO:0006084);; Biological Process: polyamine catabolic process (GO:00…	--	Beta-galactosidase (Precursor) OS=Solanum lycopersicum (Tomato) PE=1 SV=1	beta-galactosidase precursor [Solanum lycopersicum]
Solyc03g025190.2	1.6e-14	-2.35309	down	[V]	Defense mechanisms	Cellular Component: vacuolar membrane (GO:0005774);; Cellular Component: plasma membrane (GO:0005886);; Biological Process: drug transmembrane transport (GO:0006855);; Biological Process: purine nucleobase transport (GO:0006863);; Biological Process: pollen development (GO:0009555);; Cellular Component: plant-type vacuole membrane (GO:0009705);; Biological Process: flavonoid metabolic process (GO…	--	Protein TRANSPARENT TESTA 12 GN=F17J16_80 OS=Arabidopsis thaliana (Mouse-ear cress) PE=2 SV=1	uncharacterized protein LOC543899 [Solanum lycopersicum]
Solyc02g085880.1	1.67e-06	-2.33734	down	[Q]	Secondary metabolites biosynthesis, transport and catabolism	Molecular Function: monooxygenase activity (GO:0004497);; Molecular Function: iron ion binding (GO:0005506);; Biological Process: terpenoid metabolic process (GO:0006721);; Biological Process: isoprenoid biosynthetic process (GO:0008299);; Molecular Function: electron carrier activity (GO:0009055);; Cellular Component: plasmodesma (GO:0009506);; Biological Process: response to hormone stimulus (G…	K10717|0.0|vvi:100258332|hypothetical protein LOC100258332	Cytokinin hydroxylase GN=CYP735A1 OS=Arabidopsis thaliana (Mouse-ear cress) PE=1 SV=1	cytokinin hydroxylase-like [Solanum lycopersicum]
Solyc05g052030.1	6.03e-10	-2.33678	down	--	--	Biological Process: respiratory burst involved in defense response (GO:0002679);; Molecular Function: DNA binding (GO:0003677);; Molecular Function: sequence-specific DNA binding transcription factor activity (GO:0003700);; Cellular Component: nucleus (GO:0005634);; Biological Process: regulation of transcription, DNA-dependent (GO:0006355);; Biological Process: response to cold (GO:0009409);; Bi…	--	Ethylene-responsive transcription factor ERF106 GN=ERF106 OS=Arabidopsis thaliana (Mouse-ear cress) PE=2 SV=1	ethylene response factor 4 [Solanum lycopersicum]
Solyc03g042550.1	0.00355208	-2.31965	down	--	--	Cellular Component: nucleus (GO:0005634);; Cellular Component: cytoplasm (GO:0005737);; Biological Process: ubiquitin-dependent protein catabolic process (GO:0006511);; Biological Process: multicellular organismal development (GO:0007275);;	--	E3 ubiquitin-protein ligase SINA-like 10 GN=At5g37930 OS=Arabidopsis thaliana (Mouse-ear cress) PE=2 SV=1	PREDICTED: E3 ubiquitin-protein ligase SINA-like 10-like [Solanum lycopersicum]
Solyc02g065280.2	0.00355208	-2.31965	down	--	--	Molecular Function: protein binding (GO:0005515);; Cellular Component: cytoplasm (GO:0005737);; Biological Process: protein targeting to membrane (GO:0006612);; Biological Process: water transport (GO:0006833);; Biological Process: response to wounding (GO:0009611);; Biological Process: response to salt stress (GO:0009651);; Biological Process: jasmonic acid biosynthetic process (GO:0009695);; Bi…	--	Salicylic acid-binding protein 2 GN=SABP2 OS=Nicotiana tabacum (Common tobacco) PE=1 SV=1	PREDICTED: salicylic acid-binding protein 2-like [Solanum lycopersicum]
Solyc07g052540.2	3.61e-05	-2.29913	down	--	--	Biological Process: respiratory burst involved in defense response (GO:0002679);; Molecular Function: peroxidase activity (GO:0004601);; Cellular Component: nucleus (GO:0005634);; Cellular Component: cytoplasm (GO:0005737);; Cellular Component: endoplasmic reticulum (GO:0005783);; Cellular Component: Golgi apparatus (GO:0005794);; Biological Process: protein targeting to membrane (GO:0006612);; B…	K00430|1e-171|pop:POPTR_718485|hypothetical protein	Peroxidase 3 (Precursor) GN=YUP8H12.13 OS=Arabidopsis thaliana (Mouse-ear cress) PE=2 SV=1	PREDICTED: peroxidase 3-like [Solanum lycopersicum]
Solyc10g006330.2	1.05e-11	-2.29414	down	--	--	Molecular Function: mannose-6-phosphate isomerase activity (GO:0004476);; Cellular Component: cytosol (GO:0005829);; Cellular Component: plasma membrane (GO:0005886);; Biological Process: rRNA processing (GO:0006364);; Biological Process: response to light stimulus (GO:0009416);; Biological Process: embryo development ending in seed dormancy (GO:0009793);; Biological Process: chloroplast relocati…	--	--	PREDICTED: uncharacterized protein LOC101255738 [Solanum lycopersicum]
Solyc03g020030.2	2.74e-14	-2.29358	down	--	--	Molecular Function: serine-type endopeptidase inhibitor activity (GO:0004867);; Cellular Component: extracellular region (GO:0005576);; Biological Process: metabolic process (GO:0008152);; Biological Process: negative regulation of peptidase activity (GO:0010466);; Molecular Function: peptidase inhibitor activity (GO:0030414);; Biological Process: defense response to Gram-positive bacterium (GO:0…	--	Proteinase inhibitor type-2 (Precursor) OS=Nicotiana tabacum (Common tobacco) PE=2 SV=1	PREDICTED: proteinase inhibitor type-2 CEVI57-like isoform 1 [Solanum lycopersicum]
Solyc02g077590.1	0.000814624	-2.28944	down	[K]	Transcription	Molecular Function: sequence-specific DNA binding transcription factor activity (GO:0003700);; Cellular Component: nucleus (GO:0005634);; Biological Process: regulation of transcription, DNA-dependent (GO:0006355);; Biological Process: response to desiccation (GO:0009269);; Biological Process: response to cold (GO:0009409);; Biological Process: gravitropism (GO:0009630);; Biological Process: resp…	--	Homeobox-leucine zipper protein ATHB-52 GN=ATHB-52 OS=Arabidopsis thaliana (Mouse-ear cress) PE=2 SV=1	PREDICTED: homeobox-leucine zipper protein ATHB-52-like [Solanum lycopersicum]
Solyc03g083420.2	8.88e-16	-2.27123	down	--	--	Molecular Function: protein kinase activity (GO:0004672);; Molecular Function: structural molecule activity (GO:0005198);; Molecular Function: ATP binding (GO:0005524);; Biological Process: protein phosphorylation (GO:0006468);; Cellular Component: chloroplast (GO:0009507);;	--	--	PREDICTED: uncharacterized protein LOC101254880 [Solanum lycopersicum]
Solyc03g112760.2	8.45e-13	-2.26889	down	--	--	Biological Process: maltose metabolic process (GO:0000023);; Biological Process: pentose-phosphate shunt (GO:0006098);; Cellular Component: chloroplast (GO:0009507);; Biological Process: chloroplast relocation (GO:0009902);; Biological Process: stomatal complex morphogenesis (GO:0010103);; Biological Process: mRNA modification (GO:0016556);; Biological Process: starch biosynthetic process (GO:001…	--	--	PREDICTED: uncharacterized protein LOC101255285 [Solanum lycopersicum]
Solyc02g085020.2	3.7e-14	-2.26769	down	[MG]	--	Molecular Function: nucleotide binding (GO:0000166);; Biological Process: alternative nuclear mRNA splicing, via spliceosome (GO:0000380);; Molecular Function: double-stranded DNA binding (GO:0003690);; Molecular Function: single-stranded DNA binding (GO:0003697);; Molecular Function: mRNA binding (GO:0003729);; Molecular Function: protein kinase activity (GO:0004672);; Molecular Function: calmod…	K13082|1e-173|pop:POPTR_206006|DFR2	Dihydroflavonol-4-reductase OS=Solanum lycopersicum (Tomato) PE=2 SV=1	dihydroflavonol-4-reductase [Solanum lycopersicum]
Solyc08g080050.2	5.86e-13	-2.2614	down	--	--	Biological Process: maltose metabolic process (GO:0000023);; Biological Process: pentose-phosphate shunt (GO:0006098);; Biological Process: rRNA processing (GO:0006364);; Cellular Component: chloroplast thylakoid membrane (GO:0009535);; Biological Process: response to blue light (GO:0009637);; Biological Process: photosynthetic electron transport in photosystem I (GO:0009773);; Biological Process…	--	PGR5-like protein 1A, chloroplastic (Precursor) GN=PGRL1A OS=Arabidopsis thaliana (Mouse-ear cress) PE=1 SV=1	PREDICTED: PGR5-like protein 1A, chloroplastic-like [Solanum lycopersicum]
Solyc07g008540.2	3.32e-05	-2.25979	down	--	--	Molecular Function: DNA binding (GO:0003677);; Molecular Function: sequence-specific DNA binding transcription factor activity (GO:0003700);; Cellular Component: nucleus (GO:0005634);; Cellular Component: mitochondrion (GO:0005739);; Cellular Component: plasma membrane (GO:0005886);; Biological Process: DNA repair (GO:0006281);; Biological Process: circadian rhythm (GO:0007623);; Molecular Functi…	--	Protein CHLOROPLAST IMPORT APPARATUS 2 (Precursor) GN=CIA2 OS=Arabidopsis thaliana (Mouse-ear cress) PE=2 SV=1	PREDICTED: protein CHLOROPLAST IMPORT APPARATUS 2-like [Solanum lycopersicum]
Solyc04g079050.1	2.91e-08	-2.25358	down	--	--	Cellular Component: chloroplast (GO:0009507);; Biological Process: anthocyanin-containing compound biosynthetic process (GO:0009718);; Biological Process: response to sucrose stimulus (GO:0009744);; Biological Process: response to UV-B (GO:0010224);; Molecular Function: transferase activity, transferring hexosyl groups (GO:0016758);; Molecular Function: UDP-xylosyltransferase activity (GO:0035252…	--	UDP-glycosyltransferase 79B6 GN=UGT79B6 OS=Arabidopsis thaliana (Mouse-ear cress) PE=2 SV=1	PREDICTED: UDP-glycosyltransferase 79B6-like [Solanum lycopersicum]
Solyc11g056680.1	2.07e-11	-2.24711	down	--	--	Biological Process: regulation of cell growth (GO:0001558);; Molecular Function: protein kinase activity (GO:0004672);; Cellular Component: cell wall (GO:0005618);; Cellular Component: mitochondrion (GO:0005739);; Cellular Component: plasma membrane (GO:0005886);; Biological Process: cellular protein modification process (GO:0006464);; Biological Process: defense response (GO:0006952);; Biologica…	--	DNA-damage-repair/toleration protein DRT100 (Precursor) OS=Arabidopsis thaliana (Mouse-ear cress) PE=2 SV=2	PREDICTED: DNA-damage-repair/toleration protein DRT100-like [Solanum lycopersicum]
Solyc10g007600.2	1.33e-15	-2.24317	down	[C]	Energy production and conversion	Biological Process: transition metal ion transport (GO:0000041);; Cellular Component: nucleus (GO:0005634);; Cellular Component: vacuole (GO:0005773);; Cellular Component: peroxisome (GO:0005777);; Molecular Function: glycolate oxidase activity (GO:0008891);; Cellular Component: plasmodesma (GO:0009506);; Cellular Component: chloroplast stroma (GO:0009570);; Biological Process: oxidative photosyn…	K11517|0.0|vvi:100232932|GOX	Peroxisomal (S)-2-hydroxy-acid oxidase GLO1 GN=GLO1 OS=Arabidopsis thaliana (Mouse-ear cress) PE=1 SV=1	PREDICTED: peroxisomal (S)-2-hydroxy-acid oxidase GLO5 isoform 1 [Solanum lycopersicum]
Solyc01g006330.2	0.0016579	-2.22603	down	--	--	Molecular Function: structural molecule activity (GO:0005198);; Biological Process: pentose-phosphate shunt (GO:0006098);; Cellular Component: chloroplast thylakoid membrane (GO:0009535);; Cellular Component: chloroplast envelope (GO:0009941);; Biological Process: thylakoid membrane organization (GO:0010027);;	--	Probable plastid-lipid-associated protein 12, chloroplastic (Precursor) GN=F23H24.16/F23H24.17 OS=Arabidopsis thaliana (Mouse-ear cress) PE=2 SV=1	PREDICTED: probable plastid-lipid-associated protein 12, chloroplastic-like isoform 1 [Solanum lycopersicum]
Solyc04g082120.2	1.12e-05	-2.21848	down	[E]	Amino acid transport and metabolism	Molecular Function: serine-type endopeptidase activity (GO:0004252);; Cellular Component: cytosol (GO:0005829);; Biological Process: proteolysis (GO:0006508);; Cellular Component: chloroplast (GO:0009507);; Biological Process: cellulose biosynthetic process (GO:0030244);; Biological Process: Golgi vesicle transport (GO:0048193);; Molecular Function: serine-type exopeptidase activity (GO:0070008);;	K01322|0.0|vvi:100267810|hypothetical protein LOC100267810	--	PREDICTED: prolyl endopeptidase-like [Solanum lycopersicum]
Solyc04g080780.2	1.12e-05	-2.21848	down	--	--	Biological Process: sulfur amino acid metabolic process (GO:0000096);; Biological Process: regionalization (GO:0003002);; Molecular Function: DNA binding (GO:0003677);; Molecular Function: sequence-specific DNA binding transcription factor activity (GO:0003700);; Cellular Component: nucleus (GO:0005634);; Cellular Component: cytoplasm (GO:0005737);; Biological Process: regulation of transcription…	--	BEL1-like homeodomain protein 11 GN=BLH11 OS=Arabidopsis thaliana (Mouse-ear cress) PE=2 SV=1	PREDICTED: bell-like homeodomain protein 1 [Solanum lycopersicum]
Solyc12g098590.1	3.29e-13	-2.21308	down	[GC]	--	Molecular Function: protein binding (GO:0005515);; Biological Process: carbohydrate metabolic process (GO:0005975);; Biological Process: toxin catabolic process (GO:0009407);; Cellular Component: phragmoplast (GO:0009524);; Biological Process: salicylic acid metabolic process (GO:0009696);; Biological Process: anthocyanin-containing compound biosynthetic process (GO:0009718);; Biological Process:…	--	Anthocyanidin 3-O-glucoside 5-O-glucosyltransferase 1 (Precursor) GN=PF3R4 OS=Perilla frutescens (Beefsteak mint) PE=1 SV=1	PREDICTED: UDP-glycosyltransferase 75D1-like [Solanum lycopersicum]
Solyc02g094060.2	8.57e-09	-2.20445	down	[P]	Inorganic ion transport and metabolism	Molecular Function: voltage-gated chloride channel activity (GO:0005247);; Cellular Component: nucleus (GO:0005634);; Biological Process: chloride transport (GO:0006821);; Biological Process: iron ion transport (GO:0006826);; Molecular Function: nitrate:hydrogen symporter activity (GO:0009671);; Cellular Component: plant-type vacuole membrane (GO:0009705);; Biological Process: plant-type cell wal…	--	Chloride channel protein CLC-a GN=MHK7.12 OS=Arabidopsis thaliana (Mouse-ear cress) PE=1 SV=2	PREDICTED: chloride channel protein CLC-a-like [Solanum lycopersicum]
Solyc08g014000.2	9.1e-15	-2.19711	down	--	--	Molecular Function: iron ion binding (GO:0005506);; Cellular Component: cytoplasm (GO:0005737);; Cellular Component: plastid (GO:0009536);; Biological Process: response to wounding (GO:0009611);; Biological Process: jasmonic acid biosynthetic process (GO:0009695);; Biological Process: response to abscisic acid stimulus (GO:0009737);; Biological Process: response to jasmonic acid stimulus (GO:0009…	--	Linoleate 9S-lipoxygenase A GN=LOX1.1 OS=Solanum lycopersicum (Tomato) PE=2 SV=1	linoleate 9S-lipoxygenase A [Solanum lycopersicum]
Solyc03g059080.1	0.00236444	-2.19325	down	[RTKL]	--	Molecular Function: protein serine/threonine kinase activity (GO:0004674);; Molecular Function: protein tyrosine kinase activity (GO:0004713);; Molecular Function: ATP binding (GO:0005524);; Cellular Component: nucleus (GO:0005634);; Cellular Component: cytoplasm (GO:0005737);; Cellular Component: plasma membrane (GO:0005886);; Biological Process: polysaccharide metabolic process (GO:0005976);; B…	--	Probable protein kinase At2g41970 GN=At2g41970 OS=Arabidopsis thaliana (Mouse-ear cress) PE=2 SV=1	PREDICTED: probable protein kinase At2g41970-like [Solanum lycopersicum]
Solyc10g076830.1	2.79e-05	-2.193	down	[Q]	Secondary metabolites biosynthesis, transport and catabolism	Molecular Function: copper ion binding (GO:0005507);; Cellular Component: mitochondrion (GO:0005739);; Molecular Function: L-ascorbate oxidase activity (GO:0008447);; Biological Process: response to water deprivation (GO:0009414);; Biological Process: lignin biosynthetic process (GO:0009809);; Biological Process: secondary cell wall biogenesis (GO:0009834);; Biological Process: glucuronoxylan met…	--	Laccase-4 (Precursor) GN=F16M14.1 OS=Arabidopsis thaliana (Mouse-ear cress) PE=2 SV=2	PREDICTED: laccase-4-like [Solanum lycopersicum]
Solyc09g092110.2	4.28e-06	-2.18853	down	--	--	--	--	Light-regulated protein (Precursor) OS=Oryza sativa subsp. japonica (Rice) PE=2 SV=1	PREDICTED: light-regulated protein-like [Solanum lycopersicum]
Solyc11g027840.1	0.000168519	-2.18639	down	[Q]	Secondary metabolites biosynthesis, transport and catabolism	Cellular Component: mitochondrion (GO:0005739);; Cellular Component: chloroplast stroma (GO:0009570);; Biological Process: stomatal complex morphogenesis (GO:0010103);; Molecular Function: hydrolase activity (GO:0016787);; Biological Process: cysteine biosynthetic process (GO:0019344);;	--	--	PREDICTED: carboxymethylenebutenolidase homolog [Solanum lycopersicum]
Solyc08g068150.2	1.77e-13	-2.17662	down	--	--	Cellular Component: extracellular region (GO:0005576);; Cellular Component: endosome (GO:0005768);; Cellular Component: Golgi apparatus (GO:0005794);; Cellular Component: trans-Golgi network (GO:0005802);; Biological Process: response to desiccation (GO:0009269);; Biological Process: response to cold (GO:0009409);; Biological Process: response to salt stress (GO:0009651);; Biological Process: res…	--	Dehydration-responsive protein RD22 (Precursor) GN=RD22 OS=Arabidopsis thaliana (Mouse-ear cress) PE=2 SV=1	BURP domain-containing protein precursor [Solanum lycopersicum]
Solyc10g008520.2	3.36e-07	-2.16088	down	--	--	Cellular Component: nucleus (GO:0005634);; Biological Process: response to light stimulus (GO:0009416);; Cellular Component: chloroplast (GO:0009507);; Biological Process: response to red or far red light (GO:0009639);; Biological Process: response to salt stress (GO:0009651);; Biological Process: response to auxin stimulus (GO:0009733);; Biological Process: auxin mediated signaling pathway (GO:0…	K14487|0.0|rcu:RCOM_1176020|Indole-3-acetic acid-amido synthetase GH3.5, putative	Probable indole-3-acetic acid-amido synthetase GH3.5 GN=OSJNBa0009C07.16 OS=Oryza sativa subsp. japonica (Rice) PE=2 SV=1	PREDICTED: probable indole-3-acetic acid-amido synthetase GH3.5-like [Solanum lycopersicum]
Solyc01g006290.2	8.97e-14	-2.15224	down	--	--	Biological Process: defense response to nematode (GO:0002215);; Molecular Function: peroxidase activity (GO:0004601);; Cellular Component: extracellular region (GO:0005576);; Cellular Component: cell wall (GO:0005618);; Cellular Component: vacuolar membrane (GO:0005774);; Cellular Component: Golgi apparatus (GO:0005794);; Biological Process: response to virus (GO:0009615);; Biological Process: re…	--	Lignin-forming anionic peroxidase (Precursor) OS=Nicotiana tabacum (Common tobacco) PE=2 SV=1	PREDICTED: lignin-forming anionic peroxidase-like [Solanum lycopersicum]
Solyc10g083400.1	0.00193142	-2.14526	down	[Q]	Secondary metabolites biosynthesis, transport and catabolism	Molecular Function: iron ion binding (GO:0005506);; Molecular Function: protein binding (GO:0005515);; Cellular Component: endoplasmic reticulum (GO:0005783);; Biological Process: isoprenoid biosynthetic process (GO:0008299);; Molecular Function: electron carrier activity (GO:0009055);; Biological Process: suberin biosynthetic process (GO:0010345);; Cellular Component: membrane (GO:0016020);; Mol…	--	Cytochrome P450 94A1 GN=CYP94A1 OS=Vicia sativa (Spring vetch) PE=2 SV=2	PREDICTED: cytochrome P450 94A1-like [Solanum lycopersicum]
Solyc07g052290.1	1.03e-06	-2.13564	down	[M]	Cell wall/membrane/envelope biogenesis	Molecular Function: metalloendopeptidase activity (GO:0004222);; Cellular Component: plasma membrane (GO:0005886);; Biological Process: proteolysis (GO:0006508);; Biological Process: chloroplast organization (GO:0009658);; Cellular Component: chloroplast inner membrane (GO:0009706);; Biological Process: photosystem II assembly (GO:0010207);; Cellular Component: integral to membrane (GO:0016021);;	--	--	PREDICTED: putative zinc metalloprotease slr1821-like [Solanum lycopersicum]
Solyc09g091510.2	9.43e-12	-2.12081	down	--	--	Biological Process: chalcone biosynthetic process (GO:0009715);; Biological Process: flavonoid biosynthetic process (GO:0009813);; Molecular Function: naringenin-chalcone synthase activity (GO:0016210);; Cellular Component: polyketide synthase complex (GO:0034081);;	K00660|0.0|pop:POPTR_814871|CHS2	Chalcone synthase 1B GN=CHS1B OS=Solanum tuberosum (Potato) PE=2 SV=1	RecName: Full=Chalcone synthase 1B; AltName: Full=Naringenin-chalcone synthase 1B
Solyc04g080380.2	6.77e-10	-2.12037	down	[Q]	Secondary metabolites biosynthesis, transport and catabolism	Cellular Component: nucleus (GO:0005634);; Cellular Component: mitochondrion (GO:0005739);; Molecular Function: methyltransferase activity (GO:0008168);; Biological Process: methylation (GO:0032259);;	--	--	PREDICTED: putative S-adenosyl-L-methionine-dependent methyltransferase BCG_0775c-like [Solanum lycopersicum]
Solyc02g067010.2	8.54e-06	-2.11986	down	[R]	General function prediction only	Biological Process: mitotic cell cycle (GO:0000278);; Biological Process: cytokinesis by cell plate formation (GO:0000911);; Biological Process: establishment of planar polarity (GO:0001736);; Biological Process: regionalization (GO:0003002);; Molecular Function: ARF guanyl-nucleotide exchange factor activity (GO:0005086);; Cellular Component: endosome (GO:0005768);; Cellular Component: Golgi app…	--	ARF guanine-nucleotide exchange factor GNOM GN=At1g13980 OS=Arabidopsis thaliana (Mouse-ear cress) PE=1 SV=1	PREDICTED: ARF guanine-nucleotide exchange factor GNOM-like [Solanum lycopersicum]
Solyc08g061010.2	4.02e-07	-2.11857	down	[E]	Amino acid transport and metabolism	Molecular Function: transporter activity (GO:0005215);; Molecular Function: protein binding (GO:0005515);; Cellular Component: Golgi apparatus (GO:0005794);; Cellular Component: plasma membrane (GO:0005886);; Biological Process: oligopeptide transport (GO:0006857);; Biological Process: intra-Golgi vesicle-mediated transport (GO:0006891);; Biological Process: response to water deprivation (GO:0009…	--	Nitrate transporter 1.4 GN=F18A8.6 OS=Arabidopsis thaliana (Mouse-ear cress) PE=1 SV=1	PREDICTED: nitrate transporter 1.4-like [Solanum lycopersicum]
Solyc08g068230.2	7.84e-07	-2.1149	down	--	--	Molecular Function: protein kinase activity (GO:0004672);; Cellular Component: mitochondrion (GO:0005739);;	--	Pentatricopeptide repeat-containing protein At5g25630 GN=At5g25630 OS=Arabidopsis thaliana (Mouse-ear cress) PE=2 SV=2	PREDICTED: pentatricopeptide repeat-containing protein At5g25630-like [Solanum lycopersicum]
Solyc07g063610.2	2.14e-05	-2.11463	down	--	--	Molecular Function: microtubule motor activity (GO:0003777);; Cellular Component: cytoplasm (GO:0005737);; Cellular Component: microtubule associated complex (GO:0005875);; Biological Process: microtubule-based process (GO:0007017);; Cellular Component: dynein complex (GO:0030286);; Cellular Component: cilium axoneme (GO:0035085);; Biological Process: motile cilium assembly (GO:0044458);;	--	Dynein 8 kDa light chain, flagellar outer arm OS=Chlamydomonas reinhardtii (Chlamydomonas smithii) PE=1 SV=1	PREDICTED: dynein light chain LC6, flagellar outer arm-like [Solanum lycopersicum]
Solyc04g079030.2	6.15e-10	-2.09623	down	--	--	Cellular Component: chloroplast (GO:0009507);; Biological Process: anthocyanin-containing compound biosynthetic process (GO:0009718);; Biological Process: response to sucrose stimulus (GO:0009744);; Biological Process: response to UV-B (GO:0010224);; Molecular Function: transferase activity, transferring hexosyl groups (GO:0016758);; Molecular Function: UDP-xylosyltransferase activity (GO:0035252…	--	UDP-glycosyltransferase 79B1 GN=MJP23.2 OS=Arabidopsis thaliana (Mouse-ear cress) PE=2 SV=1	PREDICTED: UDP-glycosyltransferase 79B6-like [Solanum lycopersicum]
Solyc12g005430.1	8.67e-10	-2.09537	down	--	--	Biological Process: flavonoid biosynthetic process (GO:0009813);; Molecular Function: N-acyltransferase activity (GO:0016410);; Molecular Function: O-acetyltransferase activity (GO:0016413);; Molecular Function: transferase activity (GO:0016740);; Biological Process: cellular nitrogen compound metabolic process (GO:0034641);; Biological Process: primary metabolic process (GO:0044238);; Biological…	--	Salutaridinol 7-O-acetyltransferase GN=SALAT OS=Papaver somniferum (Opium poppy) PE=1 SV=1	PREDICTED: salutaridinol 7-O-acetyltransferase-like [Solanum lycopersicum]
Tomato_newGene_46	0.00011447	-2.09416	down	[L]	Replication, recombination and repair	Molecular Function: nucleic acid binding (GO:0003676);; Biological Process: DNA metabolic process (GO:0006259);;	--	--	putative retrotransposon protein [Phyllostachys edulis]
Solyc03g083320.2	7.67e-05	-2.08895	down	[TZDR]	--	Biological Process: polysaccharide biosynthetic process (GO:0000271);; Molecular Function: calcium-dependent protein serine/threonine phosphatase activity (GO:0004723);; Molecular Function: calcium ion binding (GO:0005509);; Biological Process: detection of calcium ion (GO:0005513);; Molecular Function: protein binding (GO:0005515);; Cellular Component: cytoplasm (GO:0005737);; Cellular Component…	--	Calcineurin B-like protein 7 GN=OJ1086_G08.10 OS=Oryza sativa subsp. japonica (Rice) PE=2 SV=1	calcium sensor calcineurin B-like [Solanum lycopersicum]
Solyc01g102950.2	5.9e-07	-2.0829	down	--	--	Cellular Component: chloroplast (GO:0009507);; Biological Process: carotenoid biosynthetic process (GO:0016117);; Molecular Function: oxidoreductase activity, acting on paired donors, with incorporation or reduction of molecular oxygen (GO:0016705);;	K14606|0.0|vvi:100241486|hypothetical protein LOC100241486	--	PREDICTED: uncharacterized protein LOC101254642 [Solanum lycopersicum]
Solyc03g121830.1	0.00382051	-2.08186	down	[I]	Lipid transport and metabolism	Molecular Function: glycylpeptide N-tetradecanoyltransferase activity (GO:0004379);; Cellular Component: cytosol (GO:0005829);; Cellular Component: ribosome (GO:0005840);; Biological Process: N-terminal protein myristoylation (GO:0006499);; Biological Process: embryonic shoot morphogenesis (GO:0010064);; Biological Process: growth (GO:0040007);;	K00671|0.0|pop:POPTR_745117|hypothetical protein	Glycylpeptide N-tetradecanoyltransferase 1 GN=NMT1 OS=Arabidopsis thaliana (Mouse-ear cress) PE=1 SV=2	PREDICTED: glycylpeptide N-tetradecanoyltransferase 1-like [Solanum lycopersicum]
Solyc11g018530.1	3.61e-05	-2.08008	down	[P]	Inorganic ion transport and metabolism	Molecular Function: transporter activity (GO:0005215);; Molecular Function: iron ion transmembrane transporter activity (GO:0005381);; Molecular Function: manganese ion transmembrane transporter activity (GO:0005384);; Cellular Component: vacuolar membrane (GO:0005774);; Cellular Component: plasma membrane (GO:0005886);; Biological Process: transport (GO:0006810);; Biological Process: cellular ir…	--	Metal transporter Nramp5 GN=OJ1057_E05.110 OS=Oryza sativa subsp. japonica (Rice) PE=2 SV=1	root-specific metal transporter [Solanum lycopersicum]
Solyc01g006380.2	0.000232735	-2.07817	down	--	--	--	--	Putative E3 ubiquitin-protein ligase LIN-2 GN=LIN OS=Lotus japonicus (Lotus corniculatus var. japonicus) PE=1 SV=1	PREDICTED: uncharacterized protein LOC101265762 [Solanum lycopersicum]
Solyc01g091740.2	1.05e-08	-2.07805	down	--	--	Molecular Function: protein binding (GO:0005515);; Cellular Component: cytoplasm (GO:0005737);; Biological Process: cellular protein modification process (GO:0006464);; Biological Process: signal transduction (GO:0007165);; Biological Process: plant-type hypersensitive response (GO:0009626);; Biological Process: response to abiotic stimulus (GO:0009628);; Biological Process: post-embryonic develo…	--	U-box domain-containing protein 4 GN=PUB4 OS=Arabidopsis thaliana (Mouse-ear cress) PE=1 SV=3	PREDICTED: vacuolar protein 8-like isoform 1 [Solanum lycopersicum]
Solyc08g082590.2	2.94e-10	-2.07758	down	--	--	Cellular Component: actin filament (GO:0005884);; Cellular Component: plasma membrane (GO:0005886);; Biological Process: chloroplast relocation (GO:0009902);; Biological Process: actin filament bundle assembly (GO:0051017);;	--	Uncharacterized protein At5g39865 GN=At5g39865 OS=Arabidopsis thaliana (Mouse-ear cress) PE=1 SV=1	PREDICTED: glutaredoxin domain-containing cysteine-rich protein 1-like [Solanum lycopersicum]
Solyc06g035980.2	0.000151899	-2.07356	down	--	--	Biological Process: cell morphogenesis (GO:0000902);; Molecular Function: actin binding (GO:0003779);; Cellular Component: nucleus (GO:0005634);; Cellular Component: mitochondrion (GO:0005739);; Cellular Component: cytosol (GO:0005829);; Cellular Component: actin filament (GO:0005884);; Cellular Component: plasma membrane (GO:0005886);; Biological Process: gluconeogenesis (GO:0006094);; Biologica…	--	Actin-depolymerizing factor 7 GN=ADF7 OS=Arabidopsis thaliana (Mouse-ear cress) PE=2 SV=1	PREDICTED: actin-depolymerizing factor 7-like isoform 2 [Solanum lycopersicum]
Solyc11g006300.1	1.8e-05	-2.07282	down	--	--	Molecular Function: 3-oxo-5-alpha-steroid 4-dehydrogenase activity (GO:0003865);; Cellular Component: endoplasmic reticulum membrane (GO:0005789);; Biological Process: lipid metabolic process (GO:0006629);; Biological Process: sphingolipid metabolic process (GO:0006665);; Biological Process: steroid metabolic process (GO:0008202);; Biological Process: lipid biosynthetic process (GO:0008610);; Cel…	K10258|1e-121|vvi:100252124|hypothetical protein LOC100252124	Steroid 5-alpha-reductase DET2 GN=DET2 OS=Gossypium hirsutum (Upland cotton) PE=1 SV=1	PREDICTED: very-long-chain enoyl-CoA reductase-like [Solanum lycopersicum]
Solyc02g091920.2	2.81e-08	-2.0628	down	[G]	Carbohydrate transport and metabolism	Biological Process: polysaccharide biosynthetic process (GO:0000271);; Cellular Component: extracellular region (GO:0005576);; Cellular Component: cell wall (GO:0005618);; Cellular Component: Golgi apparatus (GO:0005794);; Biological Process: cellular glucan metabolic process (GO:0006073);; Biological Process: pattern specification process (GO:0007389);; Biological Process: regulation of cell siz…	K08235|1e-177|pop:POPTR_718004|hypothetical protein	Probable xyloglucan endotransglucosylase/hydrolase protein 7 (Precursor) GN=T28I19.80 OS=Arabidopsis thaliana (Mouse-ear cress) PE=2 SV=2	xyloglucan endotransglucosylase-hydrolase XTH7 [Solanum lycopersicum]
Solyc06g053510.2	4.95e-12	-2.06158	down	[E]	Amino acid transport and metabolism	Molecular Function: spermidine synthase activity (GO:0004766);; Molecular Function: protein binding (GO:0005515);; Cellular Component: nucleus (GO:0005634);; Cellular Component: cytoplasm (GO:0005737);; Cellular Component: plasma membrane (GO:0005886);; Biological Process: spermidine biosynthetic process (GO:0008295);; Biological Process: tropane alkaloid biosynthetic process (GO:0009710);; Biolo…	K00797|1e-149|vvi:100257112|hypothetical protein LOC100257112	Putrescine N-methyltransferase 1 GN=PMT1 OS=Nicotiana tabacum (Common tobacco) PE=2 SV=1	putrescine N-methyltransferase [Solanum lycopersicum]
Solyc12g098850.1	5.87e-13	-2.05928	down	--	--	Molecular Function: transferase activity, transferring acyl groups (GO:0016746);;	--	--	PREDICTED: uncharacterized protein LOC101251763 [Solanum lycopersicum]
Solyc11g005190.1	5.14e-08	-2.05918	down	[T]	Signal transduction mechanisms	Molecular Function: nucleotide binding (GO:0000166);; Molecular Function: protein binding (GO:0005515);; Cellular Component: heterotrimeric G-protein complex (GO:0005834);; Biological Process: cellular protein modification process (GO:0006464);; Cellular Component: chloroplast (GO:0009507);; Biological Process: photomorphogenesis (GO:0009640);; Biological Process: chloroplast organization (GO:000…	--	WD repeat-containing protein RUP2 GN=MRO11.23 OS=Arabidopsis thaliana (Mouse-ear cress) PE=1 SV=1	PREDICTED: protein SPA1-RELATED 3-like [Solanum lycopersicum]
Solyc10g005330.2	2.31e-05	-2.05679	down	[K]	Transcription	Biological Process: double-strand break repair via homologous recombination (GO:0000724);; Molecular Function: sequence-specific DNA binding transcription factor activity (GO:0003700);; Molecular Function: protein binding (GO:0005515);; Cellular Component: nucleus (GO:0005634);; Cellular Component: cytoplasm (GO:0005737);; Biological Process: regulation of transcription, DNA-dependent (GO:0006355…	--	Homeobox-leucine zipper protein MERISTEM L1 GN=ATML1 OS=Arabidopsis thaliana (Mouse-ear cress) PE=2 SV=1	PREDICTED: homeobox-leucine zipper protein MERISTEM L1-like [Solanum lycopersicum]
Solyc02g092700.2	3.13e-12	-2.04821	down	--	--	Cellular Component: mitochondrion (GO:0005739);; Cellular Component: chloroplast (GO:0009507);; Cellular Component: membrane (GO:0016020);;	--	Uncharacterized protein ycf36 GN=ycf36 OS=Porphyra purpurea (Red seaweed) PE=3 SV=1	PREDICTED: uncharacterized protein ycf36-like isoform 1 [Solanum lycopersicum]
Solyc05g052400.2	6.8e-07	-2.04717	down	[Q]	Secondary metabolites biosynthesis, transport and catabolism	Molecular Function: copper ion binding (GO:0005507);; Biological Process: iron ion transport (GO:0006826);; Molecular Function: L-ascorbate oxidase activity (GO:0008447);; Biological Process: response to water deprivation (GO:0009414);; Biological Process: lignin biosynthetic process (GO:0009809);; Biological Process: plant-type cell wall biogenesis (GO:0009832);; Biological Process: proanthocyan…	--	Laccase-12 (Precursor) GN=LAC12 OS=Arabidopsis thaliana (Mouse-ear cress) PE=2 SV=1	PREDICTED: laccase-12-like [Solanum lycopersicum]
Solyc02g086820.2	2.31e-10	-2.04489	down	[P]	Inorganic ion transport and metabolism	Biological Process: MAPK cascade (GO:0000165);; Molecular Function: carbonate dehydratase activity (GO:0004089);; Cellular Component: cytosol (GO:0005829);; Biological Process: pentose-phosphate shunt (GO:0006098);; Biological Process: protein targeting to membrane (GO:0006612);; Molecular Function: zinc ion binding (GO:0008270);; Biological Process: response to cold (GO:0009409);; Cellular Compo…	K01673|1e-161|vvi:100249137|hypothetical protein LOC100249137	Carbonic anhydrase, chloroplastic (Precursor) OS=Nicotiana tabacum (Common tobacco) PE=2 SV=1	carbonic anhydrase [Solanum lycopersicum]
Solyc07g017760.1	2.96e-05	-2.04059	down	--	--	Cellular Component: mitochondrion (GO:0005739);; Biological Process: carbohydrate metabolic process (GO:0005975);; Biological Process: phosphate-containing compound metabolic process (GO:0006796);; Biological Process: plastid organization (GO:0009657);; Biological Process: gene expression (GO:0010467);; Biological Process: RNA metabolic process (GO:0016070);; Biological Process: cellular macromol…	--	Pentatricopeptide repeat-containing protein At2g18940, chloroplastic (Precursor) GN=At2g18940 OS=Arabidopsis thaliana (Mouse-ear cress) PE=2 SV=1	PREDICTED: pentatricopeptide repeat-containing protein At2g18940-like [Solanum lycopersicum]
Solyc06g083580.2	1.32e-06	-2.03901	down	--	--	Biological Process: polysaccharide biosynthetic process (GO:0000271);; Cellular Component: extracellular region (GO:0005576);; Biological Process: pattern specification process (GO:0007389);; Biological Process: regulation of cell size (GO:0008361);; Biological Process: defense response, incompatible interaction (GO:0009814);; Biological Process: auxin polar transport (GO:0009926);; Biological Pr…	K01728|0.0|vvi:100232902|PL1	Probable pectate lyase 8 (Precursor) GN=At3g07010 OS=Arabidopsis thaliana (Mouse-ear cress) PE=2 SV=1	PREDICTED: probable pectate lyase 15-like [Solanum lycopersicum]
Solyc07g019650.2	1.32e-06	-2.03901	down	--	--	Biological Process: tRNA 5'-leader removal (GO:0001682);; Molecular Function: ribonuclease P activity (GO:0004526);; Cellular Component: nucleus (GO:0005634);; Cellular Component: mitochondrion (GO:0005739);; Biological Process: mRNA processing (GO:0006397);; Biological Process: drug transmembrane transport (GO:0006855);; Biological Process: response to stress (GO:0006950);; Cellular Component: c…	--	Proteinaceous RNase P 1, chloroplastic/mitochondrial (Precursor) GN=PRORP1 OS=Arabidopsis thaliana (Mouse-ear cress) PE=1 SV=1	PREDICTED: proteinaceous RNase P 1, chloroplastic/mitochondrial-like [Solanum lycopersicum]
Solyc11g012700.1	6.87e-13	-2.0349	down	--	--	Biological Process: polysaccharide biosynthetic process (GO:0000271);; Cellular Component: cytoplasm (GO:0005737);; Cellular Component: plasma membrane (GO:0005886);; Biological Process: protein targeting to membrane (GO:0006612);; Biological Process: oligopeptide transport (GO:0006857);; Biological Process: nucleotide transport (GO:0006862);; Biological Process: cellular metal ion homeostasis (G…	--	Oligopeptide transporter 3 GN=OPT3 OS=Arabidopsis thaliana (Mouse-ear cress) PE=2 SV=3	PREDICTED: oligopeptide transporter 3-like [Solanum lycopersicum]
Solyc10g080610.1	5.67e-12	-2.02752	down	--	--	Cellular Component: intracellular part (GO:0044424);; Biological Process: negative regulation of cytokinin mediated signaling pathway (GO:0080037);;	--	F-box/kelch-repeat protein At1g15670 GN=At1g15670 OS=Arabidopsis thaliana (Mouse-ear cress) PE=2 SV=1	PREDICTED: F-box/kelch-repeat protein At2g44130-like isoform 1 [Solanum lycopersicum]
Solyc01g009410.2	7.9e-05	-2.02665	down	--	--	Biological Process: immune system process (GO:0002376);; Molecular Function: peroxidase activity (GO:0004601);; Cellular Component: plasma membrane (GO:0005886);; Biological Process: iron ion transport (GO:0006826);; Biological Process: response to desiccation (GO:0009269);; Biological Process: response to cold (GO:0009409);; Cellular Component: plant-type cell wall (GO:0009505);; Cellular Compon…	--	Peroxidase 60 (Precursor) GN=MWD9.21 OS=Arabidopsis thaliana (Mouse-ear cress) PE=1 SV=1	PREDICTED: peroxidase 60-like [Solanum lycopersicum]
Solyc03g019760.2	7.6e-06	-2.01966	down	[V]	Defense mechanisms	Molecular Function: ATP binding (GO:0005524);; Cellular Component: nucleus (GO:0005634);; Biological Process: ATP catabolic process (GO:0006200);; Cellular Component: plasmodesma (GO:0009506);; Cellular Component: chloroplast (GO:0009507);; Biological Process: response to wounding (GO:0009611);; Biological Process: response to salt stress (GO:0009651);; Biological Process: response to abscisic ac…	--	ABC transporter G family member 11 GN=At1g17840 OS=Arabidopsis thaliana (Mouse-ear cress) PE=1 SV=1	PREDICTED: ABC transporter G family member 11-like [Solanum lycopersicum]
Solyc06g060560.2	0.00753189	-2.01554	down	--	--	--	--	Uncharacterized protein At4g22758 GN=At4g22758 OS=Arabidopsis thaliana (Mouse-ear cress) PE=2 SV=1	PREDICTED: uncharacterized protein At4g22758-like [Solanum lycopersicum]
Solyc12g096870.1	4.87e-05	-2.00761	down	[GC]	--	Cellular Component: cytoplasm (GO:0005737);; Biological Process: anthocyanin-containing compound biosynthetic process (GO:0009718);; Biological Process: response to sucrose stimulus (GO:0009744);; Biological Process: cinnamic acid ester metabolic process (GO:0009801);; Biological Process: shoot morphogenesis (GO:0010016);; Biological Process: response to UV-B (GO:0010224);; Biological Process: mo…	--	Cinnamate beta-D-glucosyltransferase GN=GT2 OS=Fragaria ananassa (Strawberry) PE=1 SV=1	PREDICTED: cinnamate beta-D-glucosyltransferase-like [Solanum lycopersicum]
Solyc12g017380.1	2.44e-05	-2.00697	down	[GEPR]	--	Cellular Component: vacuolar membrane (GO:0005774);; Biological Process: anion transport (GO:0006820);; Biological Process: cell communication (GO:0007154);; Biological Process: response to organic substance (GO:0010033);; Cellular Component: membrane (GO:0016020);; Molecular Function: transmembrane transporter activity (GO:0022857);; Molecular Function: substrate-specific transporter activity (G…	--	Organic cation/carnitine transporter 2 GN=YUP8H12R.2 OS=Arabidopsis thaliana (Mouse-ear cress) PE=2 SV=1	PREDICTED: organic cation/carnitine transporter 2-like [Solanum lycopersicum]
Solyc05g014000.2	9.5e-06	-2.00618	down	--	--	Biological Process: polysaccharide biosynthetic process (GO:0000271);; Cellular Component: extracellular region (GO:0005576);; Biological Process: pattern specification process (GO:0007389);; Biological Process: regulation of cell size (GO:0008361);; Biological Process: defense response, incompatible interaction (GO:0009814);; Biological Process: auxin polar transport (GO:0009926);; Biological Pr…	K01728|0.0|pop:POPTR_565107|hypothetical protein	Probable pectate lyase 5 (Precursor) GN=At1g67750 OS=Arabidopsis thaliana (Mouse-ear cress) PE=2 SV=2	PREDICTED: probable pectate lyase 5-like [Solanum lycopersicum]
Solyc10g018300.1	7.49e-12	-1.99601	down	[G]	Carbohydrate transport and metabolism	Molecular Function: transketolase activity (GO:0004802);; Cellular Component: cytosol (GO:0005829);; Biological Process: gluconeogenesis (GO:0006094);; Biological Process: glycolysis (GO:0006096);; Biological Process: calcium ion transport (GO:0006816);; Biological Process: water transport (GO:0006833);; Biological Process: hyperosmotic response (GO:0006972);; Biological Process: Golgi organizati…	K00615|0.0|rcu:RCOM_1611360|transketolase, putative (EC:2.2.1.1)	Transketolase, chloroplastic (Precursor) OS=Solanum tuberosum (Potato) PE=2 SV=1	PREDICTED: transketolase, chloroplastic-like [Solanum lycopersicum]
Solyc07g047690.1	0.000199535	-1.98935	down	[O]	Posttranslational modification, protein turnover, chaperones	--	--	Chaperone protein dnaJ 49 OS=Arabidopsis thaliana (Mouse-ear cress) PE=2 SV=2	PREDICTED: uncharacterized protein LOC101257088 isoform 1 [Solanum lycopersicum]
Solyc02g077430.2	7.05e-08	-1.98915	down	[I]	Lipid transport and metabolism	Molecular Function: triglyceride lipase activity (GO:0004806);; Cellular Component: mitochondrion (GO:0005739);; Cellular Component: lipid particle (GO:0005811);; Biological Process: lipid metabolic process (GO:0006629);; Biological Process: lipid biosynthetic process (GO:0008610);; Molecular Function: phosphatidylcholine 1-acylhydrolase activity (GO:0008970);; Cellular Component: chloroplast (GO…	--	Phospholipase A1-IIgamma GN=DSEL OS=Arabidopsis thaliana (Mouse-ear cress) PE=1 SV=1	PREDICTED: phospholipase A1-IIgamma-like [Solanum lycopersicum]
Solyc01g009400.2	0.00337958	-1.98422	down	--	--	Biological Process: transition metal ion transport (GO:0000041);; Biological Process: defense response to nematode (GO:0002215);; Biological Process: immune system process (GO:0002376);; Molecular Function: peroxidase activity (GO:0004601);; Cellular Component: Golgi apparatus (GO:0005794);; Cellular Component: plasma membrane (GO:0005886);; Biological Process: cell communication (GO:0007154);; B…	--	Peroxidase 60 (Precursor) GN=MWD9.21 OS=Arabidopsis thaliana (Mouse-ear cress) PE=1 SV=1	PREDICTED: peroxidase 60-like [Solanum lycopersicum]
Solyc08g082990.2	2.17e-07	-1.97969	down	--	--	Cellular Component: cytoplasm (GO:0005737);; Cellular Component: plasma membrane (GO:0005886);; Biological Process: protein targeting to membrane (GO:0006612);; Biological Process: oligopeptide transport (GO:0006857);; Biological Process: nucleotide transport (GO:0006862);; Biological Process: ER to Golgi vesicle-mediated transport (GO:0006888);; Biological Process: cellular membrane fusion (GO:0…	--	Oligopeptide transporter 7 GN=OPT7 OS=Arabidopsis thaliana (Mouse-ear cress) PE=2 SV=1	PREDICTED: oligopeptide transporter 7-like [Solanum lycopersicum]
Solyc02g072540.2	0.00017325	-1.97117	down	[RTKL]	--	Biological Process: cytokinesis by cell plate formation (GO:0000911);; Molecular Function: hydrolase activity, hydrolyzing O-glycosyl compounds (GO:0004553);; Molecular Function: protein serine/threonine kinase activity (GO:0004674);; Molecular Function: calmodulin-dependent protein kinase activity (GO:0004683);; Molecular Function: protein binding (GO:0005515);; Molecular Function: ATP binding (…	--	CBL-interacting protein kinase 5 OS=Oryza sativa subsp. japonica (Rice) PE=2 SV=1	PREDICTED: CBL-interacting protein kinase 5-like [Solanum lycopersicum]
Solyc11g007730.1	3.69e-10	-1.96749	down	[F]	Nucleotide transport and metabolism	Molecular Function: catalytic activity (GO:0003824);; Cellular Component: extracellular region (GO:0005576);; Cellular Component: plasma membrane (GO:0005886);; Biological Process: nucleoside metabolic process (GO:0009116);; Cellular Component: plant-type cell wall (GO:0009505);; Biological Process: response to wounding (GO:0009611);; Molecular Function: nutrient reservoir activity (GO:0045735);;	--	Bark storage protein A (Precursor) GN=BSPA OS=Populus deltoides (Eastern poplar) PE=2 SV=1	PREDICTED: bark storage protein A-like [Solanum lycopersicum]
Solyc09g059170.1	4.61e-08	-1.95978	down	--	--	Biological Process: anthocyanin-containing compound biosynthetic process (GO:0009718);; Biological Process: response to sucrose stimulus (GO:0009744);; Biological Process: response to UV-B (GO:0010224);; Molecular Function: UDP-xylosyltransferase activity (GO:0035252);; Biological Process: pigmentation (GO:0043473);; Cellular Component: cytoplasmic part (GO:0044444);; Molecular Function: anthocya…	--	Anthocyanidin 3-O-glucosyltransferase GN=RT OS=Petunia hybrida (Petunia) PE=2 SV=1	PREDICTED: anthocyanidin 3-O-glucosyltransferase-like isoform 1 [Solanum lycopersicum]
Solyc01g109320.2	0.00271035	-1.95818	down	[V]	Defense mechanisms	Biological Process: drug transmembrane transport (GO:0006855);; Biological Process: purine nucleobase transport (GO:0006863);; Cellular Component: plant-type vacuole membrane (GO:0009705);; Biological Process: proanthocyanidin biosynthetic process (GO:0010023);; Biological Process: maintenance of seed dormancy (GO:0010231);; Molecular Function: drug transmembrane transporter activity (GO:0015238)…	--	Protein TRANSPARENT TESTA 12 GN=F17J16_80 OS=Arabidopsis thaliana (Mouse-ear cress) PE=2 SV=1	PREDICTED: protein TRANSPARENT TESTA 12-like [Solanum lycopersicum]
Solyc04g008570.2	7.11e-06	-1.95748	down	--	--	Cellular Component: chloroplast (GO:0009507);; Biological Process: chloroplast organization (GO:0009658);;	--	Pentatricopeptide repeat-containing protein At5g13770, chloroplastic (Precursor) GN=At5g13770 OS=Arabidopsis thaliana (Mouse-ear cress) PE=2 SV=1	PREDICTED: pentatricopeptide repeat-containing protein At5g13770, chloroplastic-like [Solanum lycopersicum]
Solyc07g066390.1	0.00463867	-1.95479	down	--	--	Cellular Component: mitochondrion (GO:0005739);; Cellular Component: chloroplast (GO:0009507);; Biological Process: post-embryonic development (GO:0009791);; Cellular Component: membrane (GO:0016020);; Biological Process: shoot development (GO:0048367);; Biological Process: organ development (GO:0048513);; Biological Process: reproductive structure development (GO:0048608);;	--	Pentatricopeptide repeat-containing protein At1g79080, chloroplastic (Precursor) GN=At1g79080 OS=Arabidopsis thaliana (Mouse-ear cress) PE=2 SV=1	PREDICTED: pentatricopeptide repeat-containing protein At1g79080, chloroplastic-like [Solanum lycopersicum]
Solyc01g110340.2	0.000150966	-1.95456	down	--	--	Biological Process: polysaccharide catabolic process (GO:0000272);; Cellular Component: extracellular region (GO:0005576);; Cellular Component: mitochondrion (GO:0005739);; Cellular Component: Golgi apparatus (GO:0005794);; Cellular Component: cytosol (GO:0005829);; Cellular Component: plasma membrane (GO:0005886);; Biological Process: carbohydrate metabolic process (GO:0005975);; Molecular Funct…	K01179|0.0|vvi:100260645|hypothetical protein LOC100260645	Endoglucanase 24 (Precursor) GN=At4g39010 OS=Arabidopsis thaliana (Mouse-ear cress) PE=2 SV=1	PREDICTED: endoglucanase 24-like [Solanum lycopersicum]
Solyc04g057980.2	0.000225066	-1.95219	down	--	--	Cellular Component: chloroplast thylakoid membrane (GO:0009535);; Biological Process: NADH dehydrogenase complex (plastoquinone) assembly (GO:0010258);; Cellular Component: NAD(P)H dehydrogenase complex (plastoquinone) (GO:0010598);; Molecular Function: oxidoreductase activity, acting on NADH or NADPH, quinone or similar compound as acceptor (GO:0016655);; Molecular Function: quinone binding (GO:…	--	NAD(P)H-quinone oxidoreductase subunit M, chloroplastic (Precursor) OS=Vitis vinifera (Grape) PE=1 SV=1	PREDICTED: NAD(P)H-quinone oxidoreductase subunit M, chloroplastic-like [Solanum lycopersicum]
Solyc10g054420.1	3.92e-06	-1.95025	down	--	--	Molecular Function: calcium ion binding (GO:0005509);; Cellular Component: chloroplast thylakoid (GO:0009534);; Cellular Component: chloroplast thylakoid lumen (GO:0009543);; Cellular Component: oxygen evolving complex (GO:0009654);; Biological Process: photosystem II assembly (GO:0010207);; Biological Process: photosynthesis (GO:0015979);; Biological Process: cellular component organization (GO:…	--	PsbP-like protein 2, chloroplastic (Precursor) GN=PPL2 OS=Arabidopsis thaliana (Mouse-ear cress) PE=1 SV=2	PREDICTED: psbP-like protein 2, chloroplastic-like [Solanum lycopersicum]
Solyc01g090970.2	6.33e-05	-1.94458	down	--	--	Cellular Component: extracellular region (GO:0005576);; Biological Process: lipid transport (GO:0006869);; Molecular Function: lipid binding (GO:0008289);;	--	Putative lipid-binding protein At4g00165 (Precursor) GN=At4g00165 OS=Arabidopsis thaliana (Mouse-ear cress) PE=2 SV=1	PREDICTED: putative lipid-binding protein At4g00165-like [Solanum lycopersicum]
Solyc05g046000.2	3.94e-07	-1.93364	down	--	--	Biological Process: respiratory burst involved in defense response (GO:0002679);; Molecular Function: peroxidase activity (GO:0004601);; Cellular Component: nucleus (GO:0005634);; Cellular Component: endoplasmic reticulum (GO:0005783);; Cellular Component: Golgi apparatus (GO:0005794);; Biological Process: protein targeting to membrane (GO:0006612);; Biological Process: iron ion transport (GO:000…	--	Peroxidase 27 (Precursor) GN=T4P13.12 OS=Arabidopsis thaliana (Mouse-ear cress) PE=1 SV=1	PREDICTED: peroxidase 27-like [Solanum lycopersicum]
Solyc06g007960.2	0.00368393	-1.93044	down	[QR]	--	Cellular Component: nucleus (GO:0005634);; Cellular Component: cytosol (GO:0005829);; Cellular Component: plasma membrane (GO:0005886);; Biological Process: polyamine catabolic process (GO:0006598);; Cellular Component: plasmodesma (GO:0009506);; Biological Process: response to wounding (GO:0009611);; Biological Process: coumarin biosynthetic process (GO:0009805);; Biological Process: lignin bios…	K05279|1e-109|ath:AT5G54160|ATOMT1	Caffeic acid 3-O-methyltransferase GN=COMT1 OS=Catharanthus roseus (Madagascar periwinkle) PE=2 SV=1	PREDICTED: caffeic acid 3-O-methyltransferase-like [Solanum lycopersicum]
Solyc01g068250.2	0.00368393	-1.93044	down	[R]	General function prediction only	Molecular Function: nucleotide binding (GO:0000166);; Cellular Component: nucleus (GO:0005634);; Cellular Component: cytoplasm (GO:0005737);; Cellular Component: plastid (GO:0009536);; Cellular Component: macromolecular complex (GO:0032991);; Cellular Component: intracellular organelle (GO:0043229);; Biological Process: cellular metabolic process (GO:0044237);; Biological Process: primary metabol…	--	Guanine nucleotide-binding protein subunit beta-like protein GN=GBLP OS=Chlamydomonas reinhardtii (Chlamydomonas smithii) PE=1 SV=1	PREDICTED: uncharacterized WD repeat-containing protein all2124-like [Solanum lycopersicum]
Solyc01g103920.2	2.95e-10	-1.92252	down	[C]	Energy production and conversion	Molecular Function: protein binding (GO:0005515);; Biological Process: pentose-phosphate shunt (GO:0006098);; Biological Process: ferredoxin metabolic process (GO:0006124);; Molecular Function: ferrous iron binding (GO:0008198);; Molecular Function: electron carrier activity (GO:0009055);; Cellular Component: chloroplast (GO:0009507);; Cellular Component: chloroplast stroma (GO:0009570);; Biologi…	K02639|2e-63|vvi:100249080|hypothetical protein LOC100249080	Ferredoxin, chloroplastic (Precursor) GN=AP1 OS=Capsicum annuum (Bell pepper) PE=1 SV=1	PREDICTED: ferredoxin, chloroplastic-like [Solanum lycopersicum]
Solyc11g010400.1	0.00109956	-1.92043	down	--	--	Biological Process: response to abiotic stimulus (GO:0009628);; Biological Process: response to hormone stimulus (GO:0009725);; Biological Process: flavonoid biosynthetic process (GO:0009813);; Biological Process: cellular process (GO:0009987);; Biological Process: response to iron(III) ion (GO:0010041);; Molecular Function: oxidoreductase activity (GO:0016491);; Molecular Function: 2'-deoxymugin…	--	Hyoscyamine 6-dioxygenase GN=H6H OS=Hyoscyamus niger (Black henbane) PE=1 SV=1	PREDICTED: hyoscyamine 6-dioxygenase-like [Solanum lycopersicum]
Solyc03g005670.2	7.14e-05	-1.91603	down	--	--	--	--	Probable disease resistance protein At1g59620 GN=At1g59620 OS=Arabidopsis thaliana (Mouse-ear cress) PE=2 SV=3	PREDICTED: disease resistance RPP8-like protein 3-like [Solanum lycopersicum]
Solyc02g082090.2	3.12e-06	-1.91542	down	--	--	Biological Process: defense response to nematode (GO:0002215);; Molecular Function: peroxidase activity (GO:0004601);; Molecular Function: binding (GO:0005488);; Cellular Component: extracellular region (GO:0005576);; Cellular Component: nucleus (GO:0005634);; Cellular Component: Golgi apparatus (GO:0005794);; Cellular Component: cytosol (GO:0005829);; Biological Process: pattern specification pr…	K00430|1e-131|pop:POPTR_414334|hypothetical protein	Peroxidase 7 (Precursor) OS=Arabidopsis thaliana (Mouse-ear cress) PE=2 SV=1	PREDICTED: peroxidase 7-like [Solanum lycopersicum]
Solyc09g092260.2	0.00294855	-1.90912	down	[O]	Posttranslational modification, protein turnover, chaperones	Molecular Function: binding (GO:0005488);; Cellular Component: nucleus (GO:0005634);; Biological Process: protein folding (GO:0006457);; Cellular Component: chloroplast (GO:0009507);; Biological Process: chlorophyll catabolic process (GO:0015996);; Cellular Component: cell part (GO:0044464);;	--	Chaperone protein dnaJ 20, chloroplastic (Precursor) GN=F18A5.220 OS=Arabidopsis thaliana (Mouse-ear cress) PE=2 SV=2	PREDICTED: chaperone protein dnaJ 20, chloroplastic-like isoform 2 [Solanum lycopersicum]
Solyc06g076330.2	0.00294855	-1.90912	down	[Q]	Secondary metabolites biosynthesis, transport and catabolism	Molecular Function: copper ion binding (GO:0005507);; Cellular Component: mitochondrion (GO:0005739);; Biological Process: response to water deprivation (GO:0009414);; Biological Process: lignin biosynthetic process (GO:0009809);; Biological Process: plant-type cell wall biogenesis (GO:0009832);; Biological Process: glucuronoxylan metabolic process (GO:0010413);; Cellular Component: cytoplasmic m…	--	Laccase-2 (Precursor) GN=LAC2 OS=Arabidopsis thaliana (Mouse-ear cress) PE=2 SV=1	PREDICTED: laccase-2-like [Solanum lycopersicum]
Solyc10g076940.1	0.00294855	-1.90912	down	[GEPR]	--	Cellular Component: plasma membrane (GO:0005886);; Biological Process: response to water deprivation (GO:0009414);; Biological Process: response to nematode (GO:0009624);; Biological Process: gravitropism (GO:0009630);; Cellular Component: plant-type vacuole membrane (GO:0009705);; Biological Process: response to zinc ion (GO:0010043);; Biological Process: basipetal auxin transport (GO:0010540);;…	--	Protein ZINC INDUCED FACILITATOR 1 GN=ZIF1 OS=Arabidopsis thaliana (Mouse-ear cress) PE=1 SV=2	PREDICTED: probable peptide/nitrate transporter At3g43790-like [Solanum lycopersicum]
Solyc06g073580.2	3.72e-11	-1.89969	down	[R]	General function prediction only	Biological Process: ion transport (GO:0006811);; Biological Process: response to light stimulus (GO:0009416);; Biological Process: response to external stimulus (GO:0009605);; Biological Process: phenylpropanoid biosynthetic process (GO:0009699);; Biological Process: response to hormone stimulus (GO:0009725);; Biological Process: flavonoid biosynthetic process (GO:0009813);; Biological Process: r…	--	Hyoscyamine 6-dioxygenase GN=H6H OS=Hyoscyamus niger (Black henbane) PE=1 SV=1	PREDICTED: hyoscyamine 6-dioxygenase-like [Solanum lycopersicum]
Solyc06g072360.2	1.71e-06	-1.89858	down	--	--	Molecular Function: nucleic acid binding (GO:0003676);; Molecular Function: sequence-specific DNA binding transcription factor activity (GO:0003700);; Molecular Function: binding (GO:0005488);; Cellular Component: nucleus (GO:0005634);; Biological Process: iron ion transport (GO:0006826);; Molecular Function: zinc ion binding (GO:0008270);; Biological Process: regulation of meristem growth (GO:00…	--	Zinc finger protein JACKDAW GN=F15A17.180 OS=Arabidopsis thaliana (Mouse-ear cress) PE=1 SV=1	PREDICTED: zinc finger protein NUTCRACKER-like [Solanum lycopersicum]
Solyc06g073720.1	9.88e-08	-1.89842	down	--	--	Biological Process: MAPK cascade (GO:0000165);; Biological Process: response to superoxide (GO:0000303);; Molecular Function: DNA binding (GO:0003677);; Molecular Function: sequence-specific DNA binding transcription factor activity (GO:0003700);; Molecular Function: protein binding (GO:0005515);; Cellular Component: nucleus (GO:0005634);; Biological Process: regulation of transcription, DNA-depe…	K14514|0.0|rcu:RCOM_0656830|ETHYLENE-INSENSITIVE3 protein, putative	Protein ETHYLENE INSENSITIVE 3 GN=EIN3 OS=Arabidopsis thaliana (Mouse-ear cress) PE=1 SV=1	EIL1 protein [Solanum lycopersicum]
Solyc01g057000.2	3.69e-05	-1.88766	down	[T]	Signal transduction mechanisms	Biological Process: response to molecule of fungal origin (GO:0002238);; Cellular Component: cytoplasm (GO:0005737);; Biological Process: response to stress (GO:0006950);;	--	Universal stress protein A-like protein GN=At3g01520 OS=Arabidopsis thaliana (Mouse-ear cress) PE=1 SV=2	PREDICTED: universal stress protein A-like protein-like isoform 1 [Solanum lycopersicum]
Solyc03g080060.1	1.47e-09	-1.88472	down	[RTKL]	--	Molecular Function: nucleotide binding (GO:0000166);; Molecular Function: protein kinase activity (GO:0004672);; Biological Process: cellular protein modification process (GO:0006464);; Biological Process: phosphate-containing compound metabolic process (GO:0006796);; Biological Process: signal transduction (GO:0007165);; Molecular Function: kinase activity (GO:0016301);; Biological Process: phos…	--	L-type lectin-domain containing receptor kinase VIII.2 (Precursor) GN=LECRK82 OS=Arabidopsis thaliana (Mouse-ear cress) PE=2 SV=1	PREDICTED: probable L-type lectin-domain containing receptor kinase S.7-like [Solanum lycopersicum]
Solyc08g065420.2	3.01e-08	-1.88055	down	--	--	Biological Process: sulfur amino acid metabolic process (GO:0000096);; Molecular Function: sequence-specific DNA binding transcription factor activity (GO:0003700);; Molecular Function: protein binding (GO:0005515);; Cellular Component: nucleus (GO:0005634);; Cellular Component: cytoplasm (GO:0005737);; Biological Process: regulation of transcription, DNA-dependent (GO:0006355);; Biological Proce…	--	Homeobox protein ATH1 GN=ATH1 OS=Arabidopsis thaliana (Mouse-ear cress) PE=1 SV=1	PREDICTED: LOW QUALITY PROTEIN: homeobox protein ATH1 [Solanum lycopersicum]
Solyc07g006680.1	0.000164329	-1.87938	down	--	--	Molecular Function: O-acyltransferase activity (GO:0008374);; Biological Process: phenylpropanoid metabolic process (GO:0009698);; Biological Process: flavonoid biosynthetic process (GO:0009813);; Molecular Function: N-acyltransferase activity (GO:0016410);; Molecular Function: transferase activity (GO:0016740);; Biological Process: cellular biosynthetic process (GO:0044249);;	--	Vinorine synthase GN=ACT OS=Rauvolfia serpentina (Serpentwood) PE=1 SV=2	PREDICTED: vinorine synthase-like [Solanum lycopersicum]
Solyc09g042660.2	0.00678725	-1.87332	down	[RTKL]	--	Biological Process: cytokinesis by cell plate formation (GO:0000911);; Molecular Function: hydrolase activity, hydrolyzing O-glycosyl compounds (GO:0004553);; Molecular Function: protein serine/threonine kinase activity (GO:0004674);; Molecular Function: protein binding (GO:0005515);; Molecular Function: ATP binding (GO:0005524);; Cellular Component: nucleus (GO:0005634);; Cellular Component: mit…	--	CBL-interacting protein kinase 2 OS=Oryza sativa subsp. japonica (Rice) PE=2 SV=1	CBL-interacting protein kinase 22 [Populus trichocarpa]
Solyc00g323130.2	1.03e-10	-1.86829	down	--	--	Cellular Component: cytoplasm (GO:0005737);; Cellular Component: chloroplast (GO:0009507);; Biological Process: response to inorganic substance (GO:0010035);; Biological Process: type I hypersensitivity (GO:0016068);; Biological Process: cellular cation homeostasis (GO:0030003);; Cellular Component: intracellular membrane-bounded organelle (GO:0043231);; Biological Process: response to stimulus (…	--	MLP-like protein 28 GN=MLP28 OS=Arabidopsis thaliana (Mouse-ear cress) PE=1 SV=1	PREDICTED: MLP-like protein 28-like, partial [Solanum lycopersicum]
Solyc07g040680.2	4.12e-08	-1.86338	down	[K]	Transcription	Molecular Function: DNA binding (GO:0003677);; Molecular Function: protein binding (GO:0005515);; Cellular Component: nucleus (GO:0005634);; Biological Process: protein folding (GO:0006457);; Biological Process: response to stress (GO:0006950);; Biological Process: toxin catabolic process (GO:0009407);; Biological Process: response to abiotic stimulus (GO:0009628);; Biological Process: response t…	--	Heat shock factor protein HSF30 GN=HSF30 OS=Solanum peruvianum (Peruvian tomato) PE=2 SV=1	PREDICTED: heat shock factor protein HSF30-like [Solanum lycopersicum]
Solyc08g076220.2	1.81e-10	-1.86143	down	[F]	Nucleotide transport and metabolism	Biological Process: MAPK cascade (GO:0000165);; Molecular Function: uracil phosphoribosyltransferase activity (GO:0004845);; Molecular Function: uridine kinase activity (GO:0004849);; Molecular Function: protein binding (GO:0005515);; Molecular Function: ATP binding (GO:0005524);; Cellular Component: cytosol (GO:0005829);; Biological Process: pentose-phosphate shunt (GO:0006098);; Biological Proc…	K00855|0.0|rcu:RCOM_1316960|phosphoribulose kinase, putative (EC:2.7.1.19)	Phosphoribulokinase, chloroplastic (Precursor) OS=Triticum aestivum (Wheat) PE=2 SV=1	PREDICTED: phosphoribulokinase, chloroplastic-like [Solanum lycopersicum]
Solyc04g007760.2	2.11e-10	-1.86104	down	--	--	Biological Process: defense response (GO:0006952);; Cellular Component: chloroplast (GO:0009507);; Biological Process: response to biotic stimulus (GO:0009607);; Biological Process: type I hypersensitivity (GO:0016068);; Biological Process: metal ion transport (GO:0030001);; Biological Process: response to chemical stimulus (GO:0042221);;	--	Kirola OS=Actinidia deliciosa (Kiwi) PE=1 SV=1	PREDICTED: kirola-like isoform 1 [Solanum lycopersicum]
Solyc01g079370.2	0.000540823	-1.86086	down	--	--	Biological Process: hyperosmotic response (GO:0006972);; Biological Process: response to salt stress (GO:0009651);; Biological Process: gibberellic acid mediated signaling pathway (GO:0009740);; Biological Process: response to jasmonic acid stimulus (GO:0009753);; Biological Process: seed germination (GO:0009845);; Biological Process: regulation of cellular metabolic process (GO:0031323);; Cellul…	--	DELLA protein GAIP GN=GAIP OS=Cucurbita maxima (Pumpkin) PE=2 SV=1	PREDICTED: DELLA protein GAI1-like [Solanum lycopersicum]
Solyc04g076030.1	5.7e-06	-1.86073	down	--	--	Biological Process: polysaccharide metabolic process (GO:0005976);; Biological Process: regulation of transcription, DNA-dependent (GO:0006355);; Biological Process: cellular amino acid metabolic process (GO:0006520);; Biological Process: sulfur compound metabolic process (GO:0006790);; Biological Process: signal transduction (GO:0007165);; Biological Process: response to light stimulus (GO:00094…	--	Transcription factor bHLH143 GN=T5E8.260 OS=Arabidopsis thaliana (Mouse-ear cress) PE=2 SV=1	PREDICTED: transcription factor bHLH143-like [Solanum lycopersicum]
Solyc03g077910.2	7.89e-05	-1.8547	down	--	--	Cellular Component: Golgi apparatus (GO:0005794);; Cellular Component: plasma membrane (GO:0005886);; Biological Process: oligopeptide transport (GO:0006857);; Biological Process: microtubule nucleation (GO:0007020);; Molecular Function: acetylglucosaminyltransferase activity (GO:0008375);; Biological Process: carbohydrate biosynthetic process (GO:0016051);; Molecular Function: protein xylosyltra…	--	--	PREDICTED: xylosyltransferase 1-like [Solanum lycopersicum]
Solyc02g082880.2	2.02e-07	-1.85073	down	[IQ]	--	Molecular Function: acetate-CoA ligase activity (GO:0003987);; Cellular Component: mitochondrion (GO:0005739);; Cellular Component: peroxisome (GO:0005777);; Biological Process: acetate metabolic process (GO:0006083);; Biological Process: glyoxylate cycle (GO:0006097);; Molecular Function: o-succinylbenzoate-CoA ligase activity (GO:0008756);; Biological Process: gibberellin biosynthetic process (…	--	Probable acyl-activating enzyme 2 GN=T17A5.12 OS=Arabidopsis thaliana (Mouse-ear cress) PE=2 SV=1	PREDICTED: probable acyl-activating enzyme 2-like [Solanum lycopersicum]
Solyc08g007680.1	0.00255852	-1.84949	down	[O]	Posttranslational modification, protein turnover, chaperones	Molecular Function: serine-type endopeptidase activity (GO:0004252);; Biological Process: proteolysis (GO:0006508);; Cellular Component: plant-type cell wall (GO:0009505);; Cellular Component: external side of plasma membrane (GO:0009897);; Biological Process: stomatal complex morphogenesis (GO:0010103);; Biological Process: regulation of cell proliferation (GO:0042127);; Molecular Function: iden…	--	Subtilisin-like protease (Precursor) GN=K8K14.8 OS=Arabidopsis thaliana (Mouse-ear cress) PE=1 SV=1	PREDICTED: subtilisin-like protease-like [Solanum lycopersicum]
Solyc03g113460.1	0.00255852	-1.84949	down	[IQR]	--	Molecular Function: nucleotide binding (GO:0000166);; Molecular Function: copper ion binding (GO:0005507);; Cellular Component: extracellular region (GO:0005576);; Cellular Component: cytosol (GO:0005829);; Biological Process: proline biosynthetic process (GO:0006561);; Biological Process: response to heat (GO:0009408);; Biological Process: response to water deprivation (GO:0009414);; Biological …	--	Short-chain dehydrogenase reductase 3a GN=F14M4 OS=Arabidopsis thaliana (Mouse-ear cress) PE=2 SV=1	PREDICTED: short-chain dehydrogenase reductase 3a-like [Solanum lycopersicum]
Solyc10g009150.2	1.83e-10	-1.84704	down	--	--	--	--	Organ-specific protein S2 OS=Pisum sativum (Garden pea) PE=2 SV=1	PREDICTED: organ-specific protein S2-like [Solanum lycopersicum]
Solyc11g012360.1	2.77e-10	-1.84674	down	[P]	Inorganic ion transport and metabolism	Molecular Function: magnesium ion binding (GO:0000287);; Cellular Component: cytoplasmic mRNA processing body (GO:0000932);; Molecular Function: mRNA binding (GO:0003729);; Cellular Component: nucleus (GO:0005634);; Cellular Component: vacuole (GO:0005773);; Biological Process: fatty acid beta-oxidation (GO:0006635);; Biological Process: primary shoot apical meristem specification (GO:0010072);; …	K14445|0.0|vvi:100255398|hypothetical protein LOC100255398	Tonoplast dicarboxylate transporter GN=MNJ7.15 OS=Arabidopsis thaliana (Mouse-ear cress) PE=2 SV=2	tonoplast dicarboxylate transporter-like [Solanum lycopersicum]
Solyc03g119540.2	6.37e-06	-1.84464	down	--	--	Molecular Function: two-component response regulator activity (GO:0000156);; Biological Process: two-component signal transduction system (phosphorelay) (GO:0000160);; Molecular Function: DNA binding (GO:0003677);; Molecular Function: sequence-specific DNA binding transcription factor activity (GO:0003700);; Cellular Component: nucleus (GO:0005634);; Cellular Component: mitochondrion (GO:0005739)…	--	Zinc finger protein CONSTANS-LIKE 16 GN=COL16 OS=Arabidopsis thaliana (Mouse-ear cress) PE=2 SV=2	PREDICTED: zinc finger protein CONSTANS-LIKE 6-like [Solanum lycopersicum]
Solyc09g091690.1	0.00919563	-1.84388	down	--	--	--	--	F-box/kelch-repeat protein At3g06240 GN=At3g06240 OS=Arabidopsis thaliana (Mouse-ear cress) PE=2 SV=1	PREDICTED: F-box/kelch-repeat protein At3g06240-like [Solanum lycopersicum]
Solyc12g040790.1	2.56e-10	-1.82904	down	[QR]	--	Biological Process: maltose metabolic process (GO:0000023);; Molecular Function: phosphoethanolamine N-methyltransferase activity (GO:0000234);; Cellular Component: cytoplasm (GO:0005737);; Cellular Component: cytosol (GO:0005829);; Biological Process: polyamine catabolic process (GO:0006598);; Biological Process: phosphatidylcholine biosynthetic process (GO:0006656);; Biological Process: steroid…	--	Phosphoethanolamine N-methyltransferase GN=PEAMT OS=Spinacia oleracea (Spinach) PE=1 SV=1	PREDICTED: phosphoethanolamine N-methyltransferase-like [Solanum lycopersicum]
Solyc01g058160.2	0.00716959	-1.82746	down	--	--	--	--	--	PREDICTED: uncharacterized protein LOC101259666 [Solanum lycopersicum]
Solyc03g013240.2	9.04e-06	-1.82468	down	--	--	Biological Process: circadian rhythm (GO:0007623);; Cellular Component: chloroplast (GO:0009507);; Biological Process: myo-inositol hexakisphosphate biosynthetic process (GO:0010264);;	--	--	PREDICTED: uncharacterized protein LOC101263285 [Solanum lycopersicum]
Solyc11g005480.1	0.000173877	-1.81839	down	--	--	--	--	Citrate-binding protein (Precursor) GN=CBP OS=Hevea brasiliensis (Para rubber tree) PE=1 SV=1	PREDICTED: citrate-binding protein-like [Solanum lycopersicum]
Solyc02g094100.2	0.00273054	-1.81236	down	[O]	Posttranslational modification, protein turnover, chaperones	Biological Process: developmental process involved in reproduction (GO:0003006);; Molecular Function: protein binding (GO:0005515);; Molecular Function: ATP binding (GO:0005524);; Cellular Component: cell wall (GO:0005618);; Cellular Component: nucleoplasm (GO:0005654);; Cellular Component: nucleolus (GO:0005730);; Cellular Component: cytoplasm (GO:0005737);; Cellular Component: Golgi apparatus (…	--	Katanin p60 ATPase-containing subunit A1 GN=At1g80350 OS=Arabidopsis thaliana (Mouse-ear cress) PE=1 SV=1	PREDICTED: fidgetin-like protein 1-like [Solanum lycopersicum]
Solyc05g052890.2	0.00273054	-1.81236	down	--	--	Biological Process: response to salt stress (GO:0009651);;	--	--	PREDICTED: uncharacterized protein LOC101251381 [Solanum lycopersicum]
Solyc03g116870.2	6.48e-06	-1.80021	down	[M]	Cell wall/membrane/envelope biogenesis	Biological Process: pentose-phosphate shunt (GO:0006098);; Cellular Component: chloroplast thylakoid membrane (GO:0009535);; Biological Process: photosynthetic electron transport in photosystem I (GO:0009773);; Biological Process: photosystem II assembly (GO:0010207);; Cellular Component: NAD(P)H dehydrogenase complex (plastoquinone) (GO:0010598);; Biological Process: carotenoid biosynthetic proc…	--	--	PREDICTED: uncharacterized protein LOC101247416 [Solanum lycopersicum]
Solyc04g077190.2	1.59e-06	-1.79115	down	--	--	Molecular Function: hydrolase activity, hydrolyzing O-glycosyl compounds (GO:0004553);; Biological Process: xylan catabolic process (GO:0045493);;	--	Putative Pol polyprotein from transposon element Bs1 OS=Zea mays (Maize) PE=4 SV=1	PREDICTED: endo-1,4-beta-xylanase A-like [Solanum lycopersicum]
Solyc12g010910.1	2.58e-05	-1.78267	down	--	--	Molecular Function: triglyceride lipase activity (GO:0004806);; Biological Process: water transport (GO:0006833);; Molecular Function: phosphatidylcholine 1-acylhydrolase activity (GO:0008970);; Cellular Component: chloroplast (GO:0009507);; Biological Process: UV protection (GO:0009650);; Biological Process: response to salt stress (GO:0009651);; Biological Process: response to fructose stimulus…	--	Phospholipase A1-IIdelta GN=At2g42690 OS=Arabidopsis thaliana (Mouse-ear cress) PE=1 SV=1	PREDICTED: phospholipase A1-IIdelta-like [Solanum lycopersicum]
Solyc04g079040.2	0.00020604	-1.77391	down	[E]	Amino acid transport and metabolism	Molecular Function: carboxypeptidase activity (GO:0004180);; Molecular Function: serine-type carboxypeptidase activity (GO:0004185);; Cellular Component: extracellular region (GO:0005576);; Biological Process: proteolysis (GO:0006508);; Cellular Component: plant-type cell wall (GO:0009505);; Molecular Function: sinapoyltransferase activity (GO:0016752);; Biological Process: secondary metabolic pr…	--	Serine carboxypeptidase-like 19 chain B (Precursor) GN=F17I14.170 OS=Arabidopsis thaliana (Mouse-ear cress) PE=1 SV=1	PREDICTED: uncharacterized protein LOC101252078 [Solanum lycopersicum]
Solyc03g031760.2	0.00124057	-1.7727	down	--	--	Biological Process: double-strand break repair via homologous recombination (GO:0000724);; Molecular Function: sequence-specific DNA binding transcription factor activity (GO:0003700);; Molecular Function: protein binding (GO:0005515);; Cellular Component: nucleus (GO:0005634);; Cellular Component: cytoplasm (GO:0005737);; Biological Process: regulation of transcription, DNA-dependent (GO:0006355…	--	Homeobox-leucine zipper protein PROTODERMAL FACTOR 2 GN=PDF2 OS=Arabidopsis thaliana (Mouse-ear cress) PE=2 SV=1	PREDICTED: homeobox-leucine zipper protein PROTODERMAL FACTOR 2-like [Solanum lycopersicum]
Solyc09g082660.2	7.52e-09	-1.76815	down	[R]	General function prediction only	Cellular Component: nucleus (GO:0005634);; Cellular Component: cytoplasm (GO:0005737);; Cellular Component: cytosol (GO:0005829);; Biological Process: polyamine catabolic process (GO:0006598);; Biological Process: response to wounding (GO:0009611);; Biological Process: anthocyanin-containing compound biosynthetic process (GO:0009718);; Biological Process: coumarin biosynthetic process (GO:0009805…	K00588|1e-109|vvi:100250567|hypothetical protein LOC100250567	Flavonoid 3&apos;,5&apos;-methyltransferase GN=FAOMT OS=Vitis vinifera (Grape) PE=1 SV=1	PREDICTED: putative caffeoyl-CoA O-methyltransferase At1g67980-like isoform 1 [Solanum lycopersicum]
Solyc03g031940.2	2.38e-05	-1.75902	down	[IQ]	--	Molecular Function: acetate-CoA ligase activity (GO:0003987);; Cellular Component: mitochondrion (GO:0005739);; Cellular Component: peroxisome (GO:0005777);; Biological Process: acetate metabolic process (GO:0006083);; Biological Process: glyoxylate cycle (GO:0006097);; Biological Process: metabolic process (GO:0008152);; Molecular Function: o-succinylbenzoate-CoA ligase activity (GO:0008756);; C…	--	Probable acyl-activating enzyme 9 GN=F24J8.1 OS=Arabidopsis thaliana (Mouse-ear cress) PE=2 SV=1	PREDICTED: probable acyl-activating enzyme 9-like [Solanum lycopersicum]
Solyc06g059990.2	3.17e-06	-1.75509	down	[I]	Lipid transport and metabolism	Cellular Component: endoplasmic reticulum (GO:0005783);; Biological Process: ubiquinone biosynthetic process (GO:0006744);; Biological Process: response to cold (GO:0009409);; Cellular Component: chloroplast (GO:0009507);; Cellular Component: plastid (GO:0009536);; Biological Process: dolichol biosynthetic process (GO:0019408);; Molecular Function: dehydrodolichyl diphosphate synthase activity (G…	K11778|2e-80|ath:AT5G58770|dehydrodolichyl diphosphate synthase, putative / DEDOL-PP synthase, putative	Dimethylallylcistransferase, chloroplastic (Precursor) GN=NDPS1 OS=Solanum lycopersicum (Tomato) PE=1 SV=1	cis-prenyltransferase 6 [Solanum lycopersicum]
Solyc09g091550.2	1.94e-07	-1.75181	down	--	--	Biological Process: lipid metabolic process (GO:0006629);; Biological Process: defense response (GO:0006952);; Molecular Function: methyltransferase activity (GO:0008168);; Molecular Function: S-adenosylmethionine-dependent methyltransferase activity (GO:0008757);; Biological Process: response to wounding (GO:0009611);; Biological Process: response to fungus (GO:0009620);; Biological Process: jas…	--	Salicylate O-methyltransferase GN=SAMT OS=Clarkia breweri (Fairy fans) PE=1 SV=1	S-adenosyl-L-methionine: salicylic acid carboxyl methyltransferase [Solanum lycopersicum]
Solyc03g034100.2	0.000110028	-1.74724	down	--	--	--	--	--	PREDICTED: uncharacterized protein LOC101249993 [Solanum lycopersicum]
Solyc05g010180.2	8.29e-06	-1.74366	down	[Q]	Secondary metabolites biosynthesis, transport and catabolism	Molecular Function: catalytic activity (GO:0003824);; Cellular Component: mitochondrion (GO:0005739);; Cellular Component: chloroplast (GO:0009507);; Biological Process: carotenoid biosynthetic process (GO:0016117);; Biological Process: cellular biosynthetic process (GO:0044249);; Biological Process: pigment biosynthetic process (GO:0046148);; Molecular Function: carotenoid isomerase activity (GO…	--	Prolycopene isomerase, chloroplastic (Precursor) GN=CRTISO OS=Daucus carota (Carrot) PE=2 SV=1	PREDICTED: prolycopene isomerase, chloroplastic-like [Solanum lycopersicum]
Solyc10g086580.1	3.33e-09	-1.73427	down	--	--	Biological Process: MAPK cascade (GO:0000165);; Molecular Function: ATP binding (GO:0005524);; Cellular Component: cell wall (GO:0005618);; Cellular Component: nucleus (GO:0005634);; Biological Process: protein targeting to membrane (GO:0006612);; Biological Process: signal transduction (GO:0007165);; Cellular Component: plastid envelope (GO:0009526);; Cellular Component: chloroplast thylakoid me…	--	Ribulose bisphosphate carboxylase/oxygenase activase, chloroplastic (Precursor) OS=Solanum pennellii (Tomato) PE=2 SV=1	RecName: Full=Ribulose bisphosphate carboxylase/oxygenase activase, chloroplastic; Short=RA; Short=RuBisCO activase; Flags: Precursor
Solyc02g089350.2	0.00203498	-1.73291	down	--	--	Molecular Function: protein binding (GO:0005515);; Cellular Component: extracellular region (GO:0005576);; Cellular Component: plasma membrane (GO:0005886);; Cellular Component: plasmodesma (GO:0009506);; Biological Process: response to salt stress (GO:0009651);; Biological Process: response to abscisic acid stimulus (GO:0009737);; Biological Process: gibberellic acid mediated signaling pathway (…	--	Protein GAST1 (Precursor) GN=GAST1 OS=Solanum lycopersicum (Tomato) PE=2 SV=1	PREDICTED: protein GAST1-like [Solanum lycopersicum]
Solyc02g014300.1	3.43e-06	-1.73094	down	--	--	Molecular Function: enzyme inhibitor activity (GO:0004857);; Cellular Component: cell wall (GO:0005618);; Cellular Component: mitochondrion (GO:0005739);; Cellular Component: endosome (GO:0005768);; Cellular Component: vacuolar membrane (GO:0005774);; Cellular Component: Golgi apparatus (GO:0005794);; Cellular Component: trans-Golgi network (GO:0005802);; Cellular Component: plasma membrane (GO:0…	--	Pectinesterase 46 GN=MUG13.18 OS=Arabidopsis thaliana (Mouse-ear cress) PE=2 SV=1	PREDICTED: probable pectinesterase/pectinesterase inhibitor 46-like [Solanum lycopersicum]
Solyc08g080060.2	0.000210096	-1.7296	down	--	--	Molecular Function: structural constituent of cell wall (GO:0005199);; Cellular Component: extracellular region (GO:0005576);; Cellular Component: cytosol (GO:0005829);; Biological Process: syncytium formation (GO:0006949);; Cellular Component: plant-type cell wall (GO:0009505);; Cellular Component: plasmodesma (GO:0009506);; Cellular Component: chloroplast (GO:0009507);; Biological Process: resp…	--	Expansin-A7 (Precursor) OS=Arabidopsis thaliana (Mouse-ear cress) PE=3 SV=1	PREDICTED: expansin-A7-like [Solanum lycopersicum]
Solyc05g053170.2	4.55e-08	-1.72613	down	--	--	Cellular Component: nucleus (GO:0005634);; Cellular Component: endoplasmic reticulum (GO:0005783);; Biological Process: response to oxidative stress (GO:0006979);; Biological Process: response to wounding (GO:0009611);; Biological Process: response to gravity (GO:0009629);; Cellular Component: plant-type vacuole membrane (GO:0009705);; Biological Process: chalcone biosynthetic process (GO:0009715…	K00660|0.0|pop:POPTR_814871|CHS2	Chalcone synthase B GN=CHSB OS=Petunia hybrida (Petunia) PE=2 SV=1	PREDICTED: chalcone synthase B-like [Solanum lycopersicum]
Solyc11g040140.1	0.00394589	-1.72506	down	[G]	Carbohydrate transport and metabolism	Biological Process: polysaccharide biosynthetic process (GO:0000271);; Molecular Function: hydrolase activity, hydrolyzing O-glycosyl compounds (GO:0004553);; Cellular Component: Golgi apparatus (GO:0005794);; Biological Process: cellular glucan metabolic process (GO:0006073);; Biological Process: pattern specification process (GO:0007389);; Biological Process: regulation of cell size (GO:0008361…	K08235|1e-177|pop:POPTR_708892|hypothetical protein	Probable xyloglucan endotransglucosylase/hydrolase (Precursor; Fragment) GN=XTH OS=Glycine max (Soybean) PE=2 SV=1	PREDICTED: xyloglucan endotransglucosylase/hydrolase protein A-like [Solanum lycopersicum]
Solyc08g082670.2	0.000162922	-1.72137	down	[M]	Cell wall/membrane/envelope biogenesis	Biological Process: polysaccharide biosynthetic process (GO:0000271);; Cellular Component: endoplasmic reticulum (GO:0005783);; Cellular Component: Golgi apparatus (GO:0005794);; Cellular Component: plasma membrane (GO:0005886);; Biological Process: purine nucleobase transport (GO:0006863);; Cellular Component: integral to membrane (GO:0016021);; Molecular Function: cellulose synthase activity (G…	--	Cellulose synthase-like protein G3 OS=Arabidopsis thaliana (Mouse-ear cress) PE=2 SV=2	PREDICTED: cellulose synthase-like protein G3-like [Solanum lycopersicum]
Solyc04g050170.2	5.22e-05	-1.72048	down	[S]	Function unknown	Biological Process: MAPK cascade (GO:0000165);; Biological Process: polysaccharide biosynthetic process (GO:0000271);; Biological Process: response to molecule of bacterial origin (GO:0002237);; Molecular Function: protein serine/threonine kinase activity (GO:0004674);; Molecular Function: MAP kinase activity (GO:0004707);; Molecular Function: ATP binding (GO:0005524);; Cellular Component: nucleu…	--	Leucine-rich repeat receptor-like protein kinase PXL1 (Precursor) GN=PXL1 OS=Arabidopsis thaliana (Mouse-ear cress) PE=2 SV=1	PREDICTED: leucine-rich repeat receptor-like protein kinase PXL1-like [Solanum lycopersicum]
Solyc03g097590.2	1.88e-07	-1.72031	down	--	--	Molecular Function: protein binding (GO:0005515);; Cellular Component: plasma membrane (GO:0005886);; Cellular Component: integral to plasma membrane (GO:0005887);; Biological Process: calcium ion transport (GO:0006816);; Biological Process: copper ion transport (GO:0006825);; Biological Process: Golgi organization (GO:0007030);; Molecular Function: sucrose transmembrane transporter activity (GO:…	--	Bidirectional sugar transporter SWEET12 GN=MQM1.8 OS=Arabidopsis thaliana (Mouse-ear cress) PE=2 SV=1	PREDICTED: bidirectional sugar transporter SWEET12-like [Solanum lycopersicum]
Solyc02g065060.2	0.000295035	-1.71983	down	[IQR]	--	Molecular Function: oxidoreductase activity (GO:0016491);; Biological Process: oxidation-reduction process (GO:0055114);;	--	3-oxoacyl-[acyl-carrier-protein] reductase, chloroplastic (Precursor) GN=At1g24360 OS=Arabidopsis thaliana (Mouse-ear cress) PE=2 SV=2	PREDICTED: 3-ketodihydrosphingosine reductase-like [Solanum lycopersicum]
Solyc12g099930.1	7.45e-09	-1.71827	down	[E]	Amino acid transport and metabolism	Molecular Function: serine-pyruvate transaminase activity (GO:0004760);; Cellular Component: peroxisome (GO:0005777);; Cellular Component: plasma membrane (GO:0005886);; Biological Process: water transport (GO:0006833);; Molecular Function: alanine-glyoxylate transaminase activity (GO:0008453);; Cellular Component: chloroplast stroma (GO:0009570);; Biological Process: response to salt stress (GO:…	K00830|0.0|pop:POPTR_815301|serine--glyoxylate transaminase (EC:2.6.1.45)	Serine--glyoxylate aminotransferase GN=AGT1 OS=Arabidopsis thaliana (Mouse-ear cress) PE=1 SV=2	Hop-interacting protein THI032 [Solanum lycopersicum]
Solyc12g008430.1	0.00807724	-1.71536	down	[C]	Energy production and conversion	Molecular Function: malate dehydrogenase (decarboxylating) activity (GO:0004471);; Molecular Function: malate dehydrogenase (oxaloacetate-decarboxylating) (NADP+) activity (GO:0004473);; Molecular Function: ATP binding (GO:0005524);; Cellular Component: cell wall (GO:0005618);; Cellular Component: mitochondrion (GO:0005739);; Cellular Component: vacuolar membrane (GO:0005774);; Cellular Component…	--	NADP-dependent malic enzyme OS=Vitis vinifera (Grape) PE=2 SV=1	PREDICTED: NADP-dependent malic enzyme-like [Solanum lycopersicum]
Solyc02g071700.2	1.63e-08	-1.71245	down	--	--	Biological Process: very long-chain fatty acid metabolic process (GO:0000038);; Cellular Component: extracellular space (GO:0005615);; Cellular Component: cell wall (GO:0005618);; Cellular Component: nucleus (GO:0005634);; Biological Process: water transport (GO:0006833);; Biological Process: epidermis development (GO:0008544);; Cellular Component: chloroplast thylakoid (GO:0009534);; Biological …	--	GDSL esterase/lipase At1g29670 (Precursor) GN=At1g29670 OS=Arabidopsis thaliana (Mouse-ear cress) PE=2 SV=1	PREDICTED: GDSL esterase/lipase At1g29670-like [Solanum lycopersicum]
Solyc01g097770.2	2.46e-08	-1.71068	down	[RTKL]	--	Biological Process: maltose metabolic process (GO:0000023);; Molecular Function: two-component sensor activity (GO:0000155);; Biological Process: two-component signal transduction system (phosphorelay) (GO:0000160);; Molecular Function: 3-phosphoinositide-dependent protein kinase activity (GO:0004676);; Molecular Function: protein kinase C activity (GO:0004697);; Molecular Function: protein tyros…	--	Phototropin-2 GN=K21L19.6 OS=Arabidopsis thaliana (Mouse-ear cress) PE=1 SV=2	phototropin-2 [Solanum lycopersicum]
Solyc07g052610.2	0.000829701	-1.70615	down	--	--	Biological Process: regulation of cyclin-dependent protein kinase activity (GO:0000079);; Molecular Function: cyclin-dependent protein kinase activity (GO:0004693);; Molecular Function: protein binding (GO:0005515);; Biological Process: stomatal lineage progression (GO:0010440);; Molecular Function: protein kinase binding (GO:0019901);; Cellular Component: intracellular part (GO:0044424);; Biolog…	--	Cyclin-U1-1 GN=CYCU1-1 OS=Arabidopsis thaliana (Mouse-ear cress) PE=1 SV=1	PREDICTED: cyclin-U1-1-like [Solanum lycopersicum]
Solyc08g076290.2	2.28e-07	-1.70529	down	[M]	Cell wall/membrane/envelope biogenesis	Cellular Component: plasma membrane (GO:0005886);; Biological Process: chloroplast organization (GO:0009658);; Cellular Component: chloroplast inner membrane (GO:0009706);; Biological Process: thylakoid membrane organization (GO:0010027);; Biological Process: cellular cation homeostasis (GO:0030003);; Biological Process: divalent metal ion transport (GO:0070838);;	--	Plastidal glycolate/glycerate translocator 1, chloroplastic (Precursor) GN=PLGG1 OS=Arabidopsis thaliana (Mouse-ear cress) PE=1 SV=1	PREDICTED: uncharacterized protein LOC101254510 [Solanum lycopersicum]
Solyc05g050430.1	0.00176804	-1.70217	down	--	--	Molecular Function: binding (GO:0005488);; Molecular Function: LRR domain binding (GO:0030275);;	--	Late blight resistance protein R1-A GN=R1A OS=Solanum demissum (Wild potato) PE=3 SV=1	PREDICTED: putative late blight resistance protein homolog R1C-3-like [Solanum lycopersicum]
Solyc01g104400.2	8.15e-07	-1.69734	down	--	--	Molecular Function: copper ion binding (GO:0005507);; Cellular Component: extracellular region (GO:0005576);; Cellular Component: plasma membrane (GO:0005886);; Molecular Function: electron carrier activity (GO:0009055);; Biological Process: pollination (GO:0009856);; Biological Process: electron transport chain (GO:0022900);; Cellular Component: anchored to membrane (GO:0031225);; Cellular Compo…	--	Basic blue protein OS=Cucumis sativus (Cucumber) PE=1 SV=1	PREDICTED: basic blue protein-like [Solanum lycopersicum]
Solyc01g109500.2	9.13e-09	-1.69518	down	--	--	Cellular Component: endosome (GO:0005768);; Cellular Component: Golgi apparatus (GO:0005794);; Cellular Component: trans-Golgi network (GO:0005802);; Biological Process: response to desiccation (GO:0009269);; Biological Process: pollen development (GO:0009555);; Biological Process: response to salt stress (GO:0009651);; Biological Process: response to abscisic acid stimulus (GO:0009737);; Cellula…	--	BURP domain-containing protein 5 (Precursor) OS=Oryza sativa subsp. japonica (Rice) PE=2 SV=2	PREDICTED: BURP domain-containing protein 3-like isoform 1 [Solanum lycopersicum]
Solyc08g079180.2	2.47e-08	-1.6911	down	[J]	Translation, ribosomal structure and biogenesis	Biological Process: maltose metabolic process (GO:0000023);; Molecular Function: translation elongation factor activity (GO:0003746);; Molecular Function: GTPase activity (GO:0003924);; Molecular Function: ATP binding (GO:0005524);; Molecular Function: GTP binding (GO:0005525);; Cellular Component: mitochondrion (GO:0005739);; Biological Process: pentose-phosphate shunt (GO:0006098);; Biological …	K02355|0.0|ath:AT1G62750|SCO1	Elongation factor G, chloroplastic (Precursor) GN=FUSA OS=Glycine max (Soybean) PE=1 SV=1	PREDICTED: elongation factor G, chloroplastic-like [Solanum lycopersicum]
Solyc04g040220.2	0.000187199	-1.68904	down	--	--	Molecular Function: protein binding (GO:0005515);; Cellular Component: nucleus (GO:0005634);; Cellular Component: cytoplasm (GO:0005737);; Biological Process: cell death (GO:0008219);; Biological Process: systemic acquired resistance (GO:0009627);; Biological Process: salicylic acid mediated signaling pathway (GO:0009863);; Biological Process: induced systemic resistance, jasmonic acid mediated s…	--	Regulatory protein NPR5 GN=F13H10.8 OS=Arabidopsis thaliana (Mouse-ear cress) PE=1 SV=1	PREDICTED: regulatory protein NPR5-like [Solanum lycopersicum]
Solyc10g086570.2	6.35e-07	-1.68603	down	--	--	Cellular Component: chloroplast thylakoid membrane (GO:0009535);; Biological Process: leaf morphogenesis (GO:0009965);; Biological Process: cellular cation homeostasis (GO:0030003);; Biological Process: cell differentiation (GO:0030154);; Molecular Function: heat shock protein binding (GO:0031072);; Biological Process: positive regulation of catalytic activity (GO:0043085);; Biological Process: p…	--	--	uncharacterized protein LOC778362 [Solanum lycopersicum]
Solyc12g009800.1	1.48e-06	-1.68561	down	[R]	General function prediction only	Molecular Function: acid phosphatase activity (GO:0003993);; Molecular Function: protein serine/threonine phosphatase activity (GO:0004722);; Cellular Component: extracellular region (GO:0005576);; Cellular Component: extracellular space (GO:0005615);; Cellular Component: vacuole (GO:0005773);; Cellular Component: vacuolar lumen (GO:0005775);; Cellular Component: cytosol (GO:0005829);; Biological…	--	Peroxidase (Precursor) GN=PAP26 OS=Arabidopsis thaliana (Mouse-ear cress) PE=1 SV=1	PREDICTED: bifunctional purple acid phosphatase 26-like [Solanum lycopersicum]
Solyc07g006030.2	7.87e-08	-1.67691	down	--	--	Cellular Component: nucleus (GO:0005634);; Cellular Component: cytosol (GO:0005829);; Cellular Component: plasma membrane (GO:0005886);; Biological Process: phosphatidylglycerol biosynthetic process (GO:0006655);; Cellular Component: chloroplast (GO:0009507);; Biological Process: response to abscisic acid stimulus (GO:0009737);; Biological Process: cellular process (GO:0009987);; Biological Proce…	--	Clustered mitochondria protein GN=F4F15.250 OS=Arabidopsis thaliana (Mouse-ear cress) PE=2 SV=1	PREDICTED: uncharacterized protein LOC101252601 [Solanum lycopersicum]
Solyc12g006140.1	3.26e-08	-1.67648	down	--	--	Cellular Component: plasma membrane (GO:0005886);; Cellular Component: photosystem I (GO:0009522);; Cellular Component: photosystem II (GO:0009523);; Cellular Component: chloroplast thylakoid membrane (GO:0009535);; Biological Process: response to blue light (GO:0009637);; Biological Process: photosynthesis, light harvesting (GO:0009765);; Cellular Component: chloroplast envelope (GO:0009941);; B…	K08913|0.0|rcu:RCOM_0483250|chlorophyll A/B binding protein, putative	Chlorophyll a-b binding protein 37, chloroplastic (Precursor) GN=CAB37 OS=Petunia sp. (Petunia) PE=3 SV=1	PREDICTED: chlorophyll a-b binding protein 37, chloroplastic [Solanum lycopersicum]
Solyc11g010790.1	1.05e-05	-1.67563	down	[GC]	--	Cellular Component: cytosol (GO:0005829);; Biological Process: autophagy (GO:0006914);; Biological Process: metabolic process (GO:0008152);; Molecular Function: UDP-glycosyltransferase activity (GO:0008194);; Molecular Function: transferase activity, transferring hexosyl groups (GO:0016758);;	--	UDP-glycosyltransferase 91A1 GN=UGT91A1 OS=Arabidopsis thaliana (Mouse-ear cress) PE=2 SV=1	PREDICTED: UDP-glycosyltransferase 91A1-like [Solanum lycopersicum]
Solyc07g049290.2	1.9e-07	-1.67478	down	[E]	Amino acid transport and metabolism	Molecular Function: transporter activity (GO:0005215);; Molecular Function: protein binding (GO:0005515);; Cellular Component: Golgi apparatus (GO:0005794);; Cellular Component: plasma membrane (GO:0005886);; Biological Process: nitrogen compound metabolic process (GO:0006807);; Biological Process: oligopeptide transport (GO:0006857);; Biological Process: response to water deprivation (GO:0009414…	--	Nitrate transporter 1.3 GN=MIL23.23 OS=Arabidopsis thaliana (Mouse-ear cress) PE=1 SV=1	PREDICTED: nitrate transporter 1.3-like [Solanum lycopersicum]
Solyc02g090630.2	4.26e-06	-1.66426	down	[R]	General function prediction only	Molecular Function: phospholipase activity (GO:0004620);; Biological Process: lipid metabolic process (GO:0006629);; Biological Process: response to abscisic acid stimulus (GO:0009737);; Biological Process: lateral root formation (GO:0010311);; Molecular Function: nutrient reservoir activity (GO:0045735);;	--	Patatin group M-2 (Precursor) OS=Solanum tuberosum (Potato) PE=2 SV=1	PREDICTED: uncharacterized protein LOC101254161 [Solanum lycopersicum]
Solyc10g078720.1	7.18e-06	-1.6579	down	--	--	Molecular Function: two-component response regulator activity (GO:0000156);; Molecular Function: sequence-specific DNA binding transcription factor activity (GO:0003700);; Molecular Function: protein binding (GO:0005515);; Cellular Component: cell wall (GO:0005618);; Cellular Component: nucleus (GO:0005634);; Biological Process: rRNA processing (GO:0006364);; Biological Process: regulation of tra…	--	Protein PHR1-LIKE 1 GN=PHL1 OS=Arabidopsis thaliana (Mouse-ear cress) PE=1 SV=1	PREDICTED: uncharacterized protein LOC101251632 [Solanum lycopersicum]
Solyc05g052240.2	1.13e-06	-1.65468	down	--	--	Cellular Component: chloroplast (GO:0009507);; Biological Process: anthocyanin-containing compound biosynthetic process (GO:0009718);; Biological Process: response to sucrose stimulus (GO:0009744);; Biological Process: response to UV-B (GO:0010224);; Biological Process: cellular modified amino acid biosynthetic process (GO:0042398);; Molecular Function: chalcone isomerase activity (GO:0045430);; …	--	Probable chalcone--flavonone isomerase 3 GN=K18I23.7 OS=Arabidopsis thaliana (Mouse-ear cress) PE=1 SV=1	PREDICTED: chalcone--flavonone isomerase-like [Solanum lycopersicum]
Solyc11g071550.1	0.00114407	-1.65041	down	[J]	Translation, ribosomal structure and biogenesis	Molecular Function: binding (GO:0005488);; Biological Process: anion transport (GO:0006820);; Cellular Component: plastid outer membrane (GO:0009527);; Cellular Component: chloroplast envelope (GO:0009941);; Biological Process: protein transport (GO:0015031);; Biological Process: cellular component organization (GO:0016043);; Molecular Function: hydrolase activity (GO:0016787);; Molecular Functio…	--	Glutamyl-tRNA(Gln) amidotransferase subunit A, chloroplastic/mitochondrial (Precursor) OS=Oryza sativa subsp. japonica (Rice) PE=3 SV=3	PREDICTED: putative amidase C869.01-like [Solanum lycopersicum]
Solyc08g080250.2	0.00114407	-1.65041	down	--	--	Biological Process: maltose metabolic process (GO:0000023);; Biological Process: Group II intron splicing (GO:0000373);; Molecular Function: RNA binding (GO:0003723);; Cellular Component: mitochondrion (GO:0005739);; Molecular Function: zinc ion binding (GO:0008270);; Biological Process: aromatic amino acid family biosynthetic process (GO:0009073);; Cellular Component: chloroplast (GO:0009507);; …	--	APO protein 1, chloroplastic (Precursor) GN=APO1 OS=Arabidopsis thaliana (Mouse-ear cress) PE=2 SV=1	PREDICTED: APO protein 1, chloroplastic-like [Solanum lycopersicum]
Solyc01g107320.2	0.00543745	-1.64987	down	--	--	Cellular Component: mitochondrion (GO:0005739);; Biological Process: carbohydrate metabolic process (GO:0005975);; Biological Process: transcription, DNA-dependent (GO:0006351);; Biological Process: phosphate-containing compound metabolic process (GO:0006796);; Cellular Component: nucleoid (GO:0009295);; Cellular Component: plastid (GO:0009536);; Biological Process: anatomical structure morphogen…	--	Pentatricopeptide repeat-containing protein At5g02860 GN=At5g02860 OS=Arabidopsis thaliana (Mouse-ear cress) PE=2 SV=1	PREDICTED: pentatricopeptide repeat-containing protein At5g02860-like [Solanum lycopersicum]
Solyc03g031860.2	8.75e-07	-1.64256	down	[I]	Lipid transport and metabolism	Biological Process: unsaturated fatty acid biosynthetic process (GO:0006636);; Biological Process: phosphatidylglycerol biosynthetic process (GO:0006655);; Cellular Component: chloroplast (GO:0009507);; Cellular Component: plastoglobule (GO:0010287);; Biological Process: chlorophyll biosynthetic process (GO:0015995);; Biological Process: carotenoid biosynthetic process (GO:0016117);; Biological P…	K02291|0.0|vvi:100246195|hypothetical protein LOC100246195	Phytoene synthase 1, chloroplastic (Precursor) GN=PSY1 OS=Solanum lycopersicum (Tomato) PE=1 SV=2	phytoene synthase 1, chloroplastic [Solanum lycopersicum]
Solyc11g073240.1	0.000458049	-1.63925	down	--	--	Cellular Component: mitochondrion (GO:0005739);; Cellular Component: chloroplast envelope (GO:0009941);; Cellular Component: membrane (GO:0016020);;	--	UPF0136 membrane protein At2g26240 GN=At2g26240 OS=Arabidopsis thaliana (Mouse-ear cress) PE=3 SV=1	PREDICTED: uncharacterized protein LOC101265099 isoform 1 [Solanum lycopersicum]
Solyc02g080540.1	2.79e-07	-1.63692	down	[C]	Energy production and conversion	Biological Process: maltose metabolic process (GO:0000023);; Cellular Component: mitochondrion (GO:0005739);; Biological Process: rRNA processing (GO:0006364);; Biological Process: glycine catabolic process (GO:0006546);; Biological Process: unsaturated fatty acid biosynthetic process (GO:0006636);; Biological Process: oxidoreduction coenzyme metabolic process (GO:0006733);; Biological Process: v…	K02115|0.0|pop:POPTR_555320|hypothetical protein	ATP synthase gamma chain, chloroplastic (Precursor) GN=ATPC OS=Nicotiana tabacum (Common tobacco) PE=1 SV=1	PREDICTED: ATP synthase gamma chain, chloroplastic-like [Solanum lycopersicum]
Solyc07g026680.2	8.35e-06	-1.6355	down	--	--	Molecular Function: nucleic acid binding (GO:0003676);; Molecular Function: DNA binding (GO:0003677);; Molecular Function: chromatin binding (GO:0003682);; Cellular Component: nucleus (GO:0005634);; Cellular Component: cytoplasm (GO:0005737);; Biological Process: regulation of transcription, DNA-dependent (GO:0006355);; Biological Process: flower development (GO:0009908);; Biological Process: det…	--	Transcription factor MYB1R1 OS=Solanum tuberosum (Potato) PE=2 SV=1	PREDICTED: uncharacterized protein LOC101265743 [Solanum lycopersicum]
Solyc11g011980.1	1.48e-05	-1.6345	down	[T]	Signal transduction mechanisms	Cellular Component: nuclear ubiquitin ligase complex (GO:0000152);; Molecular Function: ubiquitin-protein ligase activity (GO:0004842);; Molecular Function: protein binding (GO:0005515);; Biological Process: DNA metabolic process (GO:0006259);; Biological Process: DNA repair (GO:0006281);; Biological Process: RNA processing (GO:0006396);; Biological Process: transport (GO:0006810);; Biological Pr…	K10143|0.0|vvi:100246063|hypothetical protein LOC100246063	E3 ubiquitin-protein ligase COP1 GN=COP1 OS=Arabidopsis thaliana (Mouse-ear cress) PE=1 SV=2	PREDICTED: E3 ubiquitin-protein ligase COP1-like [Solanum lycopersicum]
Solyc06g033850.2	0.000270336	-1.6337	down	--	--	Molecular Function: DNA binding (GO:0003677);; Molecular Function: sequence-specific DNA binding transcription factor activity (GO:0003700);; Molecular Function: protein binding (GO:0005515);; Cellular Component: nucleus (GO:0005634);; Biological Process: response to water deprivation (GO:0009414);; Biological Process: response to salt stress (GO:0009651);; Biological Process: response to chitin …	--	Dehydration-responsive element-binding protein 2D GN=F10A5.29 OS=Arabidopsis thaliana (Mouse-ear cress) PE=2 SV=1	hypothetical protein ARALYDRAFT_476698 [Arabidopsis lyrata subsp. lyrata]
Solyc12g100110.1	0.00869003	-1.63043	down	--	--	Biological Process: anatomical structure morphogenesis (GO:0009653);; Biological Process: root development (GO:0048364);; Biological Process: cellular developmental process (GO:0048869);;	--	Extensin-3 (Precursor) GN=F16F4.4 OS=Arabidopsis thaliana (Mouse-ear cress) PE=2 SV=3	PREDICTED: uncharacterized protein LOC101247198 [Solanum lycopersicum]
Solyc06g067870.2	3.07e-06	-1.62943	down	[R]	General function prediction only	Biological Process: response to light stimulus (GO:0009416);; Biological Process: gibberellin metabolic process (GO:0009685);; Biological Process: flavonoid biosynthetic process (GO:0009813);; Biological Process: response to organic substance (GO:0010033);; Molecular Function: oxidoreductase activity, acting on single donors with incorporation of molecular oxygen, incorporation of two atoms of ox…	--	Gibberellin 20 oxidase 1 GN=At4g25420 OS=Arabidopsis thaliana (Mouse-ear cress) PE=2 SV=2	PREDICTED: leucoanthocyanidin dioxygenase-like [Solanum lycopersicum]
Solyc06g035760.2	1.24e-07	-1.62776	down	[Q]	Secondary metabolites biosynthesis, transport and catabolism	Molecular Function: monooxygenase activity (GO:0004497);; Molecular Function: binding (GO:0005488);; Biological Process: response to UV (GO:0009411);; Biological Process: response to organic substance (GO:0010033);; Cellular Component: membrane (GO:0016020);; Biological Process: monoterpenoid biosynthetic process (GO:0016099);; Molecular Function: oxidoreductase activity, acting on paired donors,…	--	Probable (S)-N-methylcoclaurine 3&apos;-hydroxylase isozyme 2 GN=CYP80B2 OS=Coptis japonica (Japanese goldthread) PE=2 SV=1	PREDICTED: (S)-N-methylcoclaurine 3&apos;-hydroxylase isozyme 2-like [Solanum lycopersicum]
Solyc09g091970.2	0.000135368	-1.62723	down	[R]	General function prediction only	Molecular Function: nucleotide binding (GO:0000166);; Molecular Function: catalytic activity (GO:0003824);; Cellular Component: mitochondrion (GO:0005739);; Biological Process: pentose-phosphate shunt (GO:0006098);; Cellular Component: chloroplast envelope (GO:0009941);; Biological Process: chloroplast fission (GO:0010020);; Biological Process: thylakoid membrane organization (GO:0010027);; Biolo…	K07071|0.0|pop:POPTR_821134|hypothetical protein	Dihydroflavonol-4-reductase GN=A1 OS=Zea mays (Maize) PE=3 SV=1	PREDICTED: epimerase family protein slr1223-like [Solanum lycopersicum]
Solyc06g062810.1	9.02e-05	-1.62379	down	[I]	Lipid transport and metabolism	Molecular Function: glycylpeptide N-tetradecanoyltransferase activity (GO:0004379);; Cellular Component: cytosol (GO:0005829);; Cellular Component: ribosome (GO:0005840);; Biological Process: N-terminal protein myristoylation (GO:0006499);; Biological Process: embryonic shoot morphogenesis (GO:0010064);; Biological Process: growth (GO:0040007);;	K00671|0.0|pop:POPTR_745117|hypothetical protein	Glycylpeptide N-tetradecanoyltransferase 1 GN=NMT1 OS=Arabidopsis thaliana (Mouse-ear cress) PE=1 SV=2	PREDICTED: glycylpeptide N-tetradecanoyltransferase 1-like isoform 1 [Solanum lycopersicum]
Solyc12g005440.1	0.00209194	-1.61899	down	--	--	Biological Process: nitrogen compound metabolic process (GO:0006807);; Molecular Function: O-acyltransferase activity (GO:0008374);; Biological Process: flavonoid biosynthetic process (GO:0009813);; Molecular Function: N-acyltransferase activity (GO:0016410);; Molecular Function: transferase activity (GO:0016740);; Biological Process: cellular biosynthetic process (GO:0044249);;	--	Pelargonidin 3-O-(6-caffeoylglucoside) 5-O-(6-O-malonylglucoside) 4&apos;&apos;&apos;-malonyltransferase OS=Salvia splendens (Scarlet sage) PE=1 SV=1	PREDICTED: salutaridinol 7-O-acetyltransferase-like [Solanum lycopersicum]
Solyc02g084400.2	0.00106193	-1.61472	down	[R]	General function prediction only	Cellular Component: mitochondrion (GO:0005739);; Cellular Component: plasma membrane (GO:0005886);; Molecular Function: transferase activity, transferring phosphorus-containing groups (GO:0016772);; Biological Process: organic substance metabolic process (GO:0071704);;	K08869|0.0|vvi:100244896|similar to Protein kinase-like	Uncharacterized aarF domain-containing protein kinase At1g79600, chloroplastic (Precursor) GN=At1g79600 OS=Arabidopsis thaliana (Mouse-ear cress) PE=1 SV=1	PREDICTED: probable serine/threonine-protein kinase abkC-like [Solanum lycopersicum]
Solyc01g010480.2	0.000779592	-1.61296	down	[T]	Signal transduction mechanisms	Molecular Function: two-component sensor activity (GO:0000155);; Biological Process: two-component signal transduction system (phosphorelay) (GO:0000160);; Molecular Function: protein serine/threonine kinase activity (GO:0004674);; Molecular Function: signal transducer activity (GO:0004871);; Molecular Function: structural molecule activity (GO:0005198);; Molecular Function: ATP binding (GO:00055…	--	Protein TWIN LOV 1 GN=T20F6.15 OS=Arabidopsis thaliana (Mouse-ear cress) PE=1 SV=2	PREDICTED: protein TWIN LOV 1-like isoform 1 [Solanum lycopersicum]
Solyc10g083860.1	5.3e-06	-1.61085	down	--	--	Cellular Component: cytosol (GO:0005829);; Biological Process: amino acid transport (GO:0006865);; Biological Process: metabolic process (GO:0008152);; Cellular Component: chloroplast (GO:0009507);; Biological Process: anthocyanin-containing compound biosynthetic process (GO:0009718);; Biological Process: response to organic substance (GO:0010033);; Biological Process: response to UV-B (GO:001022…	--	UDP-glycosyltransferase 73C5 GN=F13K3.20 OS=Arabidopsis thaliana (Mouse-ear cress) PE=2 SV=1	PREDICTED: UDP-glycosyltransferase 73C3-like [Solanum lycopersicum]
Solyc02g020940.2	2.98e-07	-1.61027	down	[G]	Carbohydrate transport and metabolism	Molecular Function: argininosuccinate lyase activity (GO:0004056);; Molecular Function: glyceraldehyde-3-phosphate dehydrogenase (NAD+) (phosphorylating) activity (GO:0004365);; Molecular Function: copper ion binding (GO:0005507);; Cellular Component: cytosol (GO:0005829);; Biological Process: glucose metabolic process (GO:0006006);; Biological Process: glycolysis (GO:0006096);; Biological Proces…	K05298|0.0|rcu:RCOM_1443660|glyceraldehyde 3-phosphate dehydrogenase, putative (EC:1.2.1.13)	Glyceraldehyde-3-phosphate dehydrogenase A, chloroplastic (Precursor; Fragment) GN=GAPA OS=Nicotiana tabacum (Common tobacco) PE=2 SV=1	PREDICTED: glyceraldehyde-3-phosphate dehydrogenase A, chloroplastic-like [Solanum lycopersicum]
Solyc03g111260.2	0.000442342	-1.61	down	[R]	General function prediction only	Molecular Function: DNA binding (GO:0003677);; Molecular Function: chromatin binding (GO:0003682);; Molecular Function: RNA binding (GO:0003723);; Cellular Component: nucleolus (GO:0005730);; Cellular Component: chloroplast (GO:0009507);; Biological Process: embryo development ending in seed dormancy (GO:0009793);; Biological Process: response to organic substance (GO:0010033);; Biological Proces…	--	Trihelix transcription factor GT-3b GN=F16M14.18 OS=Arabidopsis thaliana (Mouse-ear cress) PE=1 SV=1	PREDICTED: ribonuclease J-like [Solanum lycopersicum]
Solyc06g073260.2	3.48e-07	-1.60969	down	[MG]	--	Biological Process: MAPK cascade (GO:0000165);; Molecular Function: RNA binding (GO:0003723);; Molecular Function: catalytic activity (GO:0003824);; Molecular Function: protein binding (GO:0005515);; Cellular Component: vacuole (GO:0005773);; Cellular Component: peroxisome (GO:0005777);; Cellular Component: Golgi apparatus (GO:0005794);; Cellular Component: ribosome (GO:0005840);; Biological Proc…	--	Chloroplast stem-loop binding protein of 41 kDa b, chloroplastic (Precursor) GN=T31J12.6 OS=Arabidopsis thaliana (Mouse-ear cress) PE=1 SV=1	PREDICTED: chloroplast stem-loop binding protein of 41 kDa b, chloroplastic-like [Solanum lycopersicum]
Solyc01g090340.2	0.000188333	-1.60609	down	--	--	Biological Process: respiratory burst involved in defense response (GO:0002679);; Molecular Function: DNA binding (GO:0003677);; Molecular Function: sequence-specific DNA binding transcription factor activity (GO:0003700);; Cellular Component: nucleus (GO:0005634);; Biological Process: aging (GO:0007568);; Biological Process: response to water deprivation (GO:0009414);; Biological Process: respon…	--	Ethylene-responsive transcription factor 1 GN=ERF1 OS=Nicotiana tabacum (Common tobacco) PE=2 SV=1	PREDICTED: ethylene-responsive transcription factor 1-like [Solanum lycopersicum]
Solyc06g060010.2	7.02e-05	-1.60224	down	--	--	Molecular Function: lyase activity (GO:0016829);; Biological Process: geranyl diphosphate metabolic process (GO:0033383);; Biological Process: farnesyl diphosphate catabolic process (GO:0045339);; Molecular Function: metal ion binding (GO:0046872);; Molecular Function: (+)-delta-cadinene synthase activity (GO:0047461);; Biological Process: sesquiterpene biosynthetic process (GO:0051762);;	--	(E,E)-germacrene B synthase GN=SSTLH1 OS=Solanum habrochaites (Wild tomato) PE=1 SV=1	PREDICTED: LOW QUALITY PROTEIN: (E,E)-germacrene B synthase-like [Solanum lycopersicum]
Solyc03g121970.1	0.000814529	-1.59842	down	--	--	--	--	--	PREDICTED: uncharacterized protein LOC101259034 [Solanum lycopersicum]
Solyc01g008920.2	0.000703415	-1.59804	down	[MG]	--	Molecular Function: nucleotide binding (GO:0000166);; Molecular Function: 3-beta-hydroxy-delta5-steroid dehydrogenase activity (GO:0003854);; Biological Process: steroid biosynthetic process (GO:0006694);; Biological Process: metabolic process (GO:0008152);; Cellular Component: plastid envelope (GO:0009526);; Cellular Component: chloroplast stroma (GO:0009570);; Cellular Component: chloroplast en…	--	Uncharacterized protein At2g37660, chloroplastic (Precursor) GN=At2g37660 OS=Arabidopsis thaliana (Mouse-ear cress) PE=1 SV=2	PREDICTED: uncharacterized protein At2g37660, chloroplastic-like [Solanum lycopersicum]
Solyc09g082810.2	3.48e-07	-1.59455	down	--	--	Molecular Function: protein binding (GO:0005515);; Cellular Component: plant-type cell wall (GO:0009505);; Cellular Component: plasmodesma (GO:0009506);; Biological Process: cellular component organization (GO:0016043);; Cellular Component: intracellular organelle (GO:0043229);;	--	Glycine-rich cell wall structural protein (Precursor) GN=GRP OS=Hordeum vulgare (Barley) PE=2 SV=1	glycine-rich protein [Solanum lycopersicum]
Solyc02g078150.2	1.13e-06	-1.59097	down	--	--	--	--	--	PREDICTED: uncharacterized protein LOC101251740 [Solanum lycopersicum]
Solyc12g009930.1	1.87e-07	-1.5909	down	--	--	Cellular Component: cytosol (GO:0005829);; Biological Process: fatty acid catabolic process (GO:0009062);; Biological Process: toxin catabolic process (GO:0009407);; Biological Process: response to ethylene stimulus (GO:0009723);; Molecular Function: abscisic acid glucosyltransferase activity (GO:0010294);; Biological Process: response to cyclopentenone (GO:0010583);; Cellular Component: intracel…	K13495|1e-103|pop:POPTR_808453|hypothetical protein	Zeatin O-glucosyltransferase GN=ZOG1 OS=Phaseolus lunatus (Lima bean) PE=2 SV=1	PREDICTED: zeatin O-glucosyltransferase-like isoform 2 [Solanum lycopersicum]
Solyc03g116320.2	4.45e-05	-1.58474	down	--	--	Biological Process: MAPK cascade (GO:0000165);; Molecular Function: core promoter proximal region sequence-specific DNA binding (GO:0000987);; Molecular Function: sequence-specific DNA binding transcription factor activity (GO:0003700);; Molecular Function: protein binding (GO:0005515);; Cellular Component: nucleus (GO:0005634);; Biological Process: protein targeting to membrane (GO:0006612);; Bi…	--	Transcription factor TCP14 GN=TCP14 OS=Arabidopsis thaliana (Mouse-ear cress) PE=1 SV=1	TCP transcription factor 16 [Solanum lycopersicum]
Solyc01g100910.2	0.000637433	-1.58458	down	[GER]	--	Molecular Function: protein binding (GO:0005515);; Cellular Component: vacuolar membrane (GO:0005774);; Cellular Component: plasma membrane (GO:0005886);; Biological Process: cellular aromatic compound metabolic process (GO:0006725);; Biological Process: unidimensional cell growth (GO:0009826);; Biological Process: response to organic substance (GO:0010033);; Biological Process: regulation of hor…	--	WAT1-related protein At1g09380 GN=At1g09380 OS=Arabidopsis thaliana (Mouse-ear cress) PE=2 SV=1	PREDICTED: auxin-induced protein 5NG4-like [Solanum lycopersicum]
Solyc10g083300.1	0.00322211	-1.58444	down	[G]	Carbohydrate transport and metabolism	Biological Process: respiratory burst involved in defense response (GO:0002679);; Molecular Function: sucrose alpha-glucosidase activity (GO:0004575);; Cellular Component: extracellular region (GO:0005576);; Cellular Component: cell wall (GO:0005618);; Cellular Component: plasma membrane (GO:0005886);; Biological Process: carbohydrate metabolic process (GO:0005975);; Biological Process: starch me…	K01193|0.0|pop:POPTR_1103666|hypothetical protein	Beta-fructofuranosidase, insoluble isoenzyme 1 (Precursor) GN=INV1 OS=Daucus carota (Carrot) PE=1 SV=1	PREDICTED: beta-fructofuranosidase, insoluble isoenzyme 1 [Solanum lycopersicum]
Solyc03g119690.1	1.08e-06	-1.57939	down	--	--	Cellular Component: extracellular region (GO:0005576);; Cellular Component: endoplasmic reticulum (GO:0005783);; Biological Process: proteolysis (GO:0006508);; Biological Process: cellular aromatic compound metabolic process (GO:0006725);; Biological Process: defense response (GO:0006952);; Biological Process: response to water deprivation (GO:0009414);; Biological Process: response to abscisic a…	--	Protein ASPARTIC PROTEASE IN GUARD CELL 1 (Precursor) GN=ASPG1 OS=Arabidopsis thaliana (Mouse-ear cress) PE=1 SV=1	PREDICTED: protein ASPARTIC PROTEASE IN GUARD CELL 1-like [Solanum lycopersicum]
Solyc10g050440.1	1.51e-05	-1.57895	down	--	--	--	--	--	PREDICTED: uncharacterized protein LOC101250638 isoform 1 [Solanum lycopersicum]
Solyc04g015850.2	1.68e-05	-1.5788	down	--	--	Cellular Component: intracellular membrane-bounded organelle (GO:0043231);;	--	--	PREDICTED: uncharacterized protein LOC101267797 [Solanum lycopersicum]
Solyc08g080380.2	0.000764968	-1.5717	down	[Q]	Secondary metabolites biosynthesis, transport and catabolism	Biological Process: response to molecule of fungal origin (GO:0002238);; Molecular Function: monooxygenase activity (GO:0004497);; Molecular Function: binding (GO:0005488);; Biological Process: response to UV (GO:0009411);; Biological Process: response to auxin stimulus (GO:0009733);; Cellular Component: membrane (GO:0016020);; Biological Process: monoterpenoid biosynthetic process (GO:0016099);;…	--	Probable (S)-N-methylcoclaurine 3&apos;-hydroxylase isozyme 2 GN=CYP80B2 OS=Coptis japonica (Japanese goldthread) PE=2 SV=1	PREDICTED: probable (S)-N-methylcoclaurine 3&apos;-hydroxylase isozyme 2-like [Solanum lycopersicum]
Solyc03g032010.2	6.76e-06	-1.57095	down	[I]	Lipid transport and metabolism	Molecular Function: hydroxymethylglutaryl-CoA reductase (NADPH) activity (GO:0004420);; Cellular Component: nucleus (GO:0005634);; Cellular Component: endoplasmic reticulum membrane (GO:0005789);; Biological Process: isoprenoid biosynthetic process (GO:0008299);; Biological Process: coenzyme A metabolic process (GO:0015936);; Cellular Component: integral to membrane (GO:0016021);; Biological Proc…	K00021|0.0|rcu:RCOM_1602200|hmg-CoA reductase, putative (EC:1.1.1.34)	3-hydroxy-3-methylglutaryl-coenzyme A reductase 3 GN=HMG3 OS=Solanum tuberosum (Potato) PE=2 SV=1	PREDICTED: 3-hydroxy-3-methylglutaryl-coenzyme A reductase 3-like [Solanum lycopersicum]
Solyc08g066590.2	0.00102501	-1.57095	down	--	--	--	--	--	PREDICTED: uncharacterized protein LOC101250532 [Solanum lycopersicum]
Solyc08g061490.2	1.87e-06	-1.56655	down	--	--	--	--	--	PREDICTED: uncharacterized protein LOC101265566 [Solanum lycopersicum]
Solyc04g025440.2	0.00485701	-1.56616	down	--	--	Molecular Function: polygalacturonase activity (GO:0004650);; Molecular Function: protein binding (GO:0005515);; Cellular Component: extracellular region (GO:0005576);; Biological Process: carbohydrate metabolic process (GO:0005975);; Cellular Component: plant-type cell wall (GO:0009505);; Biological Process: cell wall modification involved in abscission (GO:0009830);; Biological Process: pollen …	--	Probable polygalacturonase At1g80170 (Precursor) GN=At1g80170 OS=Arabidopsis thaliana (Mouse-ear cress) PE=1 SV=1	PREDICTED: probable polygalacturonase At1g80170-like [Solanum lycopersicum]
Solyc01g067530.2	3.21e-05	-1.56501	down	[R]	General function prediction only	Molecular Function: magnesium ion binding (GO:0000287);; Molecular Function: GTPase activity (GO:0003924);; Molecular Function: GTP binding (GO:0005525);; Cellular Component: cytoplasm (GO:0005737);; Biological Process: GTP catabolic process (GO:0006184);; Biological Process: rRNA processing (GO:0006364);; Biological Process: response to light stimulus (GO:0009416);; Cellular Component: chloropla…	--	Developmentally regulated G-protein 1 GN=DRG1 OS=Arabidopsis thaliana (Mouse-ear cress) PE=1 SV=1	PREDICTED: GTPase obg-like [Solanum lycopersicum]
Solyc12g008980.1	0.000364131	-1.56287	down	--	--	Cellular Component: chloroplast (GO:0009507);; Biological Process: photosynthesis, light harvesting (GO:0009765);; Biological Process: stomatal complex morphogenesis (GO:0010103);; Biological Process: carotene biosynthetic process (GO:0016120);; Biological Process: xanthophyll biosynthetic process (GO:0016123);; Molecular Function: oxidoreductase activity, acting on paired donors, with incorporat…	K06444|0.0|vvi:100259482|hypothetical protein LOC100259482	Lycopene epsilon cyclase, chloroplastic (Precursor) GN=CRTL-E-1 OS=Solanum lycopersicum (Tomato) PE=2 SV=1	lycopene epsilon cyclase [Solanum lycopersicum]
Solyc08g082250.2	3.46e-07	-1.56215	down	--	--	Biological Process: polysaccharide catabolic process (GO:0000272);; Cellular Component: extracellular region (GO:0005576);; Biological Process: carbohydrate metabolic process (GO:0005975);; Molecular Function: cellulase activity (GO:0008810);; Biological Process: response to nematode (GO:0009624);; Biological Process: determination of bilateral symmetry (GO:0009855);; Biological Process: polarity…	--	Endoglucanase 6 (Precursor) GN=At1g64390 OS=Arabidopsis thaliana (Mouse-ear cress) PE=2 SV=2	endo-beta-1,4-D-glucanase precursor [Solanum lycopersicum]
Solyc10g081910.1	7.29e-06	-1.55824	down	[RTKL]	--	Biological Process: MAPK cascade (GO:0000165);; Molecular Function: protein serine/threonine kinase activity (GO:0004674);; Molecular Function: transmembrane receptor protein serine/threonine kinase activity (GO:0004675);; Molecular Function: protein binding (GO:0005515);; Molecular Function: ATP binding (GO:0005524);; Cellular Component: plasma membrane (GO:0005886);; Biological Process: protein…	--	Probable receptor protein kinase TMK1 (Precursor) GN=TMK1 OS=Arabidopsis thaliana (Mouse-ear cress) PE=1 SV=1	PREDICTED: probable receptor protein kinase TMK1-like [Solanum lycopersicum]
Solyc09g083150.2	0.00123684	-1.55721	down	--	--	Biological Process: maltose metabolic process (GO:0000023);; Biological Process: pentose-phosphate shunt (GO:0006098);; Cellular Component: chloroplast thylakoid membrane (GO:0009535);; Biological Process: defense response to fungus, incompatible interaction (GO:0009817);; Cellular Component: chloroplast envelope (GO:0009941);; Biological Process: photosystem II assembly (GO:0010207);; Biological…	--	--	PREDICTED: NAD(P)H-quinone oxidoreductase subunit N-like [Solanum lycopersicum]
Solyc07g052660.1	0.00123684	-1.55721	down	--	--	Molecular Function: catalytic activity (GO:0003824);; Cellular Component: plasma membrane (GO:0005886);; Cellular Component: anchored to membrane (GO:0031225);; Cellular Component: intracellular membrane-bounded organelle (GO:0043231);; Biological Process: cellular metabolic process (GO:0044237);; Biological Process: organic substance metabolic process (GO:0071704);;	--	Early nodulin-20 (Precursor) GN=ENOD20 OS=Medicago truncatula (Barrel medic) PE=3 SV=1	PREDICTED: early nodulin-like protein 2-like [Solanum lycopersicum]
Solyc12g096500.1	4.67e-07	-1.55576	down	--	--	Cellular Component: intracellular (GO:0005622);; Cellular Component: nucleus (GO:0005634);; Biological Process: regulation of transcription, DNA-dependent (GO:0006355);; Biological Process: circadian rhythm (GO:0007623);; Molecular Function: zinc ion binding (GO:0008270);; Biological Process: response to wounding (GO:0009611);; Biological Process: response to abiotic stimulus (GO:0009628);; Biolo…	--	Zinc finger protein CONSTANS-LIKE 4 GN=COL4 OS=Arabidopsis thaliana (Mouse-ear cress) PE=2 SV=2	PREDICTED: zinc finger protein CONSTANS-LIKE 4-like [Solanum lycopersicum]
Solyc09g091580.2	9.64e-07	-1.55381	down	[R]	General function prediction only	Molecular Function: protein kinase activity (GO:0004672);; Molecular Function: ATP binding (GO:0005524);; Cellular Component: plasma membrane (GO:0005886);; Biological Process: protein phosphorylation (GO:0006468);; Cellular Component: chloroplast (GO:0009507);; Biological Process: response to sucrose stimulus (GO:0009744);; Biological Process: flavonoid biosynthetic process (GO:0009813);; Biolog…	K08869|0.0|vvi:100242787|hypothetical protein LOC100242787	Uncharacterized aarF domain-containing protein kinase At1g79600, chloroplastic (Precursor) GN=At1g79600 OS=Arabidopsis thaliana (Mouse-ear cress) PE=1 SV=1	PREDICTED: uncharacterized protein sll0005-like [Solanum lycopersicum]
Solyc01g006690.2	8.15e-05	-1.55363	down	--	--	Molecular Function: protein binding (GO:0005515);;	--	--	PREDICTED: uncharacterized protein LOC101252211 [Solanum lycopersicum]
Solyc03g119150.2	0.000380329	-1.55259	down	[O]	Posttranslational modification, protein turnover, chaperones	Biological Process: maltose metabolic process (GO:0000023);; Biological Process: protein peptidyl-prolyl isomerization (GO:0000413);; Molecular Function: peptidyl-prolyl cis-trans isomerase activity (GO:0003755);; Molecular Function: FK506 binding (GO:0005528);; Cellular Component: nucleus (GO:0005634);; Biological Process: DNA metabolic process (GO:0006259);; Biological Process: chromatin organi…	--	Peptidyl-prolyl cis-trans isomerase FKBP17-2, chloroplastic (Precursor) GN=FKBP17-2 OS=Arabidopsis thaliana (Mouse-ear cress) PE=1 SV=1	PREDICTED: peptidyl-prolyl cis-trans isomerase FKBP17-2, chloroplastic-like [Solanum lycopersicum]
Solyc06g066830.2	1.94e-06	-1.55162	down	[R]	General function prediction only	Molecular Function: iron ion binding (GO:0005506);; Cellular Component: cytoplasm (GO:0005737);; Biological Process: terpenoid metabolic process (GO:0006721);; Biological Process: response to light stimulus (GO:0009416);; Biological Process: response to hormone stimulus (GO:0009725);; Biological Process: flavonoid biosynthetic process (GO:0009813);; Molecular Function: oxidoreductase activity, ac…	--	Gibberellin 3-beta-dioxygenase 1 GN=T16N11.6 OS=Arabidopsis thaliana (Mouse-ear cress) PE=1 SV=2	PREDICTED: gibberellin 3-beta-dioxygenase 1-like [Solanum lycopersicum]
Solyc03g121180.2	0.00408312	-1.55032	down	--	--	Biological Process: reproduction (GO:0000003);; Biological Process: very long-chain fatty acid metabolic process (GO:0000038);; Biological Process: polysaccharide biosynthetic process (GO:0000271);; Molecular Function: carboxylesterase activity (GO:0004091);; Biological Process: lipid metabolic process (GO:0006629);; Biological Process: pattern specification process (GO:0007389);; Biological Proc…	--	GDSL esterase/lipase APG (Precursor) GN=APG OS=Arabidopsis thaliana (Mouse-ear cress) PE=1 SV=1	PREDICTED: GDSL esterase/lipase APG-like [Solanum lycopersicum]
Solyc09g082980.2	9.03e-06	-1.54893	down	--	--	--	--	--	PREDICTED: uncharacterized protein LOC101261455 isoform 2 [Solanum lycopersicum]
Solyc08g061130.2	6.24e-05	-1.54868	down	--	--	Molecular Function: double-stranded DNA binding (GO:0003690);; Molecular Function: sequence-specific DNA binding transcription factor activity (GO:0003700);; Cellular Component: nucleus (GO:0005634);; Biological Process: mRNA export from nucleus (GO:0006406);; Biological Process: positive regulation of cell proliferation (GO:0008284);; Biological Process: response to xenobiotic stimulus (GO:00094…	--	Transcription factor HY5 GN=HY5 OS=Solanum lycopersicum (Tomato) PE=2 SV=1	transcription factor HY5 [Solanum lycopersicum]
Solyc04g080040.2	0.000226925	-1.54685	down	--	--	Cellular Component: cytoplasm (GO:0005737);; Biological Process: organelle organization (GO:0006996);;	--	J domain-containing protein required for chloroplast accumulation response 1 GN=JAC1 OS=Arabidopsis thaliana (Mouse-ear cress) PE=1 SV=1	PREDICTED: uncharacterized protein LOC101252682 [Solanum lycopersicum]
Solyc08g080550.1	0.00742097	-1.54619	down	[LKJ]	--	Molecular Function: nucleotide binding (GO:0000166);; Molecular Function: nucleic acid binding (GO:0003676);; Molecular Function: RNA helicase activity (GO:0003724);; Molecular Function: ATP binding (GO:0005524);; Cellular Component: mitochondrion (GO:0005739);; Biological Process: RNA processing (GO:0006396);; Biological Process: response to stress (GO:0006950);; Molecular Function: ATP-dependen…	--	DEAD-box ATP-dependent RNA helicase 47, mitochondrial (Precursor) OS=Arabidopsis thaliana (Mouse-ear cress) PE=1 SV=2	PREDICTED: DEAD-box ATP-dependent RNA helicase 47, mitochondrial-like [Solanum lycopersicum]
Solyc08g007130.2	9.3e-05	-1.54574	down	--	--	Biological Process: maltose biosynthetic process (GO:0000024);; Biological Process: polysaccharide biosynthetic process (GO:0000271);; Molecular Function: sequence-specific DNA binding transcription factor activity (GO:0003700);; Cellular Component: nucleus (GO:0005634);; Cellular Component: cytosol (GO:0005829);; Cellular Component: plasma membrane (GO:0005886);; Biological Process: starch catab…	--	Beta-amylase 3, chloroplastic (Precursor) OS=Arabidopsis thaliana (Mouse-ear cress) PE=1 SV=3	PREDICTED: beta-amylase 3, chloroplastic-like [Solanum lycopersicum]
Solyc01g110360.2	4.88e-07	-1.54146	down	[G]	Carbohydrate transport and metabolism	Molecular Function: fructose-bisphosphate aldolase activity (GO:0004332);; Cellular Component: mitochondrion (GO:0005739);; Biological Process: glycolysis (GO:0006096);; Biological Process: pentose-phosphate shunt (GO:0006098);; Biological Process: response to oxidative stress (GO:0006979);; Cellular Component: chloroplast thylakoid (GO:0009534);; Biological Process: response to salt stress (GO:0…	K01623|0.0|vvi:100255859|hypothetical protein LOC100255859	Probable fructose-bisphosphate aldolase 2, chloroplastic (Precursor) GN=FBA2 OS=Arabidopsis thaliana (Mouse-ear cress) PE=1 SV=2	PREDICTED: probable fructose-bisphosphate aldolase 2, chloroplastic-like [Solanum lycopersicum]
Solyc12g042910.1	0.00205873	-1.54082	down	[L]	Replication, recombination and repair	Molecular Function: nucleotide binding (GO:0000166);; Molecular Function: DNA binding (GO:0003677);; Molecular Function: deoxyribodipyrimidine photo-lyase activity (GO:0003904);; Molecular Function: DNA (6-4) photolyase activity (GO:0003914);; Cellular Component: nucleus (GO:0005634);; Biological Process: DNA repair (GO:0006281);; Biological Process: response to UV (GO:0009411);; Cellular Compone…	K02295|0.0|rcu:RCOM_0897900|DNA photolyase, putative (EC:4.1.99.3)	(6-4)DNA photolyase GN=UVR3 OS=Arabidopsis thaliana (Mouse-ear cress) PE=1 SV=2	PREDICTED: (6-4)DNA photolyase-like [Solanum lycopersicum]
Solyc04g050930.2	0.000106107	-1.53782	down	--	--	Biological Process: sulfur amino acid metabolic process (GO:0000096);; Molecular Function: protein binding (GO:0005515);; Biological Process: pentose-phosphate shunt (GO:0006098);; Biological Process: rRNA processing (GO:0006364);; Biological Process: glycine catabolic process (GO:0006546);; Biological Process: unsaturated fatty acid biosynthetic process (GO:0006636);; Biological Process: phospha…	K09839|0.0|vvi:100257865|hypothetical protein LOC100257865	Violaxanthin de-epoxidase, chloroplastic (Precursor) GN=VDE1 OS=Nicotiana tabacum (Common tobacco) PE=2 SV=1	violaxanthin de-epoxidase [Solanum lycopersicum]
Solyc02g079200.1	0.00346404	-1.53641	down	--	--	Molecular Function: catalytic activity (GO:0003824);; Cellular Component: cytoplasm (GO:0005737);; Biological Process: defense response (GO:0006952);; Biological Process: signal transduction (GO:0007165);; Biological Process: response to chemical stimulus (GO:0042221);;	--	U-box domain-containing protein 4 GN=PUB4 OS=Arabidopsis thaliana (Mouse-ear cress) PE=1 SV=3	PREDICTED: vacuolar protein 8-like [Solanum lycopersicum]
Solyc06g083070.2	3.09e-06	-1.53523	down	[Z]	Cytoskeleton	Molecular Function: actin binding (GO:0003779);; Molecular Function: calcium ion binding (GO:0005509);; Cellular Component: cytoplasm (GO:0005737);; Cellular Component: vacuole (GO:0005773);; Cellular Component: cytosol (GO:0005829);; Biological Process: pollen germination (GO:0009846);; Biological Process: pollen tube growth (GO:0009860);; Biological Process: actin cytoskeleton organization (GO:…	--	Fimbrin-like protein 2 GN=FIM2 OS=Arabidopsis thaliana (Mouse-ear cress) PE=2 SV=1	PREDICTED: fimbrin-like protein 2-like [Solanum lycopersicum]
Solyc09g008320.2	5.31e-07	-1.53194	down	[G]	Carbohydrate transport and metabolism	Molecular Function: hydrolase activity, hydrolyzing O-glycosyl compounds (GO:0004553);; Cellular Component: extracellular region (GO:0005576);; Cellular Component: cell wall (GO:0005618);; Biological Process: cellular glucan metabolic process (GO:0006073);; Biological Process: response to stress (GO:0006950);; Biological Process: response to temperature stimulus (GO:0009266);; Biological Process:…	K08235|0.0|ath:AT2G36870|xyloglucan:xyloglucosyl transferase, putative / xyloglucan endotransglycosylase, putative / endo-xyloglucan transferase, putative	Probable xyloglucan endotransglucosylase/hydrolase protein 32 (Precursor) GN=XTH32 OS=Arabidopsis thaliana (Mouse-ear cress) PE=2 SV=1	PREDICTED: probable xyloglucan endotransglucosylase/hydrolase protein 32-like [Solanum lycopersicum]
Solyc10g076730.1	0.0061306	-1.53101	down	--	--	Molecular Function: enzyme inhibitor activity (GO:0004857);; Biological Process: metabolic process (GO:0008152);; Cellular Component: membrane (GO:0016020);; Molecular Function: pectinesterase activity (GO:0030599);; Biological Process: negative regulation of catalytic activity (GO:0043086);; Cellular Component: intracellular membrane-bounded organelle (GO:0043231);; Cellular Component: cytoplasm…	--	21 kDa protein (Precursor) OS=Daucus carota (Carrot) PE=2 SV=1	PREDICTED: 21 kDa protein-like [Solanum lycopersicum]
Solyc02g084230.1	0.000223425	-1.53077	down	--	--	Biological Process: mRNA splicing, via spliceosome (GO:0000398);; Molecular Function: sequence-specific DNA binding transcription factor activity (GO:0003700);; Cellular Component: nucleolus (GO:0005730);; Biological Process: chromatin remodeling (GO:0006338);; Biological Process: response to xenobiotic stimulus (GO:0009410);; Biological Process: abscisic acid biosynthetic process (GO:0009688);; …	--	Barley B recombinant-like protein D OS=Oryza sativa subsp. japonica (Rice) PE=2 SV=1	GAGA-binding transcriptional activator [Solanum lycopersicum]
Solyc06g082210.1	0.00211465	-1.52769	down	--	--	--	--	--	PREDICTED: uncharacterized protein LOC101252299 [Solanum lycopersicum]
Solyc07g055470.2	0.000886097	-1.52549	down	[Q]	Secondary metabolites biosynthesis, transport and catabolism	Molecular Function: monooxygenase activity (GO:0004497);; Molecular Function: binding (GO:0005488);; Molecular Function: iron ion binding (GO:0005506);; Biological Process: isoprenoid metabolic process (GO:0006720);; Molecular Function: steroid hydroxylase activity (GO:0008395);; Biological Process: lipid biosynthetic process (GO:0008610);; Molecular Function: electron carrier activity (GO:000905…	--	Secologanin synthase GN=CYP72A1 OS=Catharanthus roseus (Madagascar periwinkle) PE=2 SV=1	PREDICTED: secologanin synthase-like [Solanum lycopersicum]
Solyc08g075490.2	0.000886097	-1.52549	down	[Q]	Secondary metabolites biosynthesis, transport and catabolism	Molecular Function: protein binding (GO:0005515);; Biological Process: response to water deprivation (GO:0009414);; Cellular Component: chloroplast thylakoid membrane (GO:0009535);; Biological Process: response to red or far red light (GO:0009639);; Biological Process: abscisic acid biosynthetic process (GO:0009688);; Biological Process: anthocyanin-containing compound biosynthetic process (GO:00…	K09840|0.0|vvi:100251100|hypothetical protein LOC100251100	Probable carotenoid cleavage dioxygenase 4, chloroplastic (Precursor) GN=T18B16.140 OS=Arabidopsis thaliana (Mouse-ear cress) PE=1 SV=1	PREDICTED: probable carotenoid cleavage dioxygenase 4, chloroplastic-like [Solanum lycopersicum]
Solyc05g050110.2	0.000429651	-1.52392	down	--	--	Cellular Component: chloroplast (GO:0009507);; Biological Process: systemic acquired resistance (GO:0009627);; Biological Process: regulation of defense response (GO:0031347);;	--	--	PREDICTED: uncharacterized protein LOC101254096 isoform 1 [Solanum lycopersicum]
Solyc04g064670.2	0.000429651	-1.52392	down	--	--	Biological Process: maltose metabolic process (GO:0000023);; Molecular Function: calcium ion binding (GO:0005509);; Molecular Function: protein binding (GO:0005515);; Biological Process: pentose-phosphate shunt (GO:0006098);; Cellular Component: chloroplast thylakoid lumen (GO:0009543);; Cellular Component: chloroplast stroma (GO:0009570);; Cellular Component: oxygen evolving complex (GO:0009654)…	--	PsbP domain-containing protein 4, chloroplastic (Precursor) GN=PPD4 OS=Arabidopsis thaliana (Mouse-ear cress) PE=1 SV=2	PREDICTED: psbP domain-containing protein 4, chloroplastic-like isoform 2 [Solanum lycopersicum]
Solyc05g006740.2	3.08e-05	-1.51959	down	[O]	Posttranslational modification, protein turnover, chaperones	Molecular Function: glutathione transferase activity (GO:0004364);; Cellular Component: nucleus (GO:0005634);; Biological Process: pentose-phosphate shunt (GO:0006098);; Biological Process: fatty acid beta-oxidation (GO:0006635);; Biological Process: glutathione metabolic process (GO:0006749);; Biological Process: amino acid transport (GO:0006865);; Biological Process: response to stress (GO:0006…	--	Glutathione S-transferase U17 GN=At1g10370 OS=Arabidopsis thaliana (Mouse-ear cress) PE=2 SV=1	PREDICTED: pentatricopeptide repeat-containing protein At1g05670, mitochondrial-like [Solanum lycopersicum]
Solyc09g008590.2	0.000318899	-1.51911	down	--	--	Cellular Component: extracellular region (GO:0005576);;	--	Pistil-specific extensin-like protein (Precursor) OS=Nicotiana tabacum (Common tobacco) PE=2 SV=1	PREDICTED: pistil-specific extensin-like protein-like, partial [Solanum lycopersicum]
Solyc08g066510.2	0.00621114	-1.51535	down	--	--	Molecular Function: sequence-specific DNA binding transcription factor activity (GO:0003700);; Molecular Function: binding (GO:0005488);; Cellular Component: nucleus (GO:0005634);; Biological Process: regulation of transcription, DNA-dependent (GO:0006355);; Biological Process: circadian rhythm (GO:0007623);; Biological Process: response to light stimulus (GO:0009416);;	--	GATA transcription factor 12 GN=GATA12 OS=Arabidopsis thaliana (Mouse-ear cress) PE=2 SV=1	PREDICTED: GATA transcription factor 12-like [Solanum lycopersicum]
Solyc02g078450.2	1.91e-05	-1.51478	down	--	--	Cellular Component: cytoplasm (GO:0005737);;	--	Tetraspanin-19 GN=At2g20740 OS=Arabidopsis thaliana (Mouse-ear cress) PE=2 SV=1	PREDICTED: tetraspanin-19-like [Solanum lycopersicum]
Solyc04g015750.2	8e-07	-1.51411	down	[H]	Coenzyme transport and metabolism	Molecular Function: ATP binding (GO:0005524);; Cellular Component: mitochondrion (GO:0005739);; Cellular Component: chloroplast stroma (GO:0009570);; Cellular Component: chloroplast inner membrane (GO:0009706);; Cellular Component: magnesium chelatase complex (GO:0010007);; Biological Process: chlorophyll biosynthetic process (GO:0015995);; Molecular Function: magnesium chelatase activity (GO:001…	K03403|0.0|vvi:100258964|CHLH	Magnesium-chelatase subunit ChlH, chloroplastic (Precursor) GN=At5g13630 OS=Arabidopsis thaliana (Mouse-ear cress) PE=1 SV=1	PREDICTED: magnesium-chelatase subunit ChlH, chloroplastic-like [Solanum lycopersicum]
Solyc01g074030.2	8.82e-07	-1.51235	down	[G]	Carbohydrate transport and metabolism	Molecular Function: glucan exo-1,3-beta-glucosidase activity (GO:0004338);; Molecular Function: hydrolase activity, hydrolyzing O-glycosyl compounds (GO:0004553);; Molecular Function: beta-galactosidase activity (GO:0004565);; Cellular Component: extracellular region (GO:0005576);; Cellular Component: cell wall (GO:0005618);; Cellular Component: mitochondrion (GO:0005739);; Cellular Component: Go…	--	Furcatin hydrolase (Precursor) OS=Viburnum furcatum (Scarlet leaved viburnum) PE=1 SV=1	beta-glucosidase 01 precursor [Solanum lycopersicum]
Solyc08g079080.2	0.000207987	-1.51009	down	[G]	Carbohydrate transport and metabolism	Cellular Component: plant-type vacuole (GO:0000325);; Molecular Function: sucrose alpha-glucosidase activity (GO:0004575);; Cellular Component: cell wall (GO:0005618);; Cellular Component: vacuole (GO:0005773);; Cellular Component: plasma membrane (GO:0005886);; Biological Process: carbohydrate metabolic process (GO:0005975);; Biological Process: starch metabolic process (GO:0005982);; Biological…	K01193|0.0|pop:POPTR_817289|hypothetical protein	Acid beta-fructofuranosidase 38 kDa subunit (Precursor) GN=INVA OS=Vigna radiata var. radiata (Mung bean) PE=1 SV=1	invertase [Solanum lycopersicum]
Solyc06g008030.2	3.6e-06	-1.50386	down	--	--	Molecular Function: DNA binding (GO:0003677);; Molecular Function: sequence-specific DNA binding transcription factor activity (GO:0003700);; Molecular Function: protein binding (GO:0005515);; Cellular Component: nucleus (GO:0005634);; Biological Process: regulation of transcription, DNA-dependent (GO:0006355);; Biological Process: cellular amino acid metabolic process (GO:0006520);; Biological P…	--	Transcription factor PIF1 GN=T2G17.2 OS=Arabidopsis thaliana (Mouse-ear cress) PE=1 SV=1	PREDICTED: transcription factor PIF1-like isoform 1 [Solanum lycopersicum]
Solyc05g012600.2	0.00261341	-1.50091	down	--	--	Biological Process: maltose metabolic process (GO:0000023);; Cellular Component: chloroplast (GO:0009507);; Biological Process: stomatal complex morphogenesis (GO:0010103);; Biological Process: starch biosynthetic process (GO:0019252);; Biological Process: isopentenyl diphosphate biosynthetic process, mevalonate-independent pathway (GO:0019288);; Biological Process: positive regulation of transcr…	--	--	PREDICTED: uncharacterized protein LOC101250301 [Solanum lycopersicum]
Solyc11g072200.1	1.39e-06	-1.49917	down	[R]	General function prediction only	Biological Process: response to light stimulus (GO:0009416);; Biological Process: post-embryonic development (GO:0009791);; Biological Process: flavonoid biosynthetic process (GO:0009813);; Biological Process: response to organic substance (GO:0010033);; Biological Process: response to inorganic substance (GO:0010035);; Molecular Function: oxidoreductase activity, acting on single donors with inc…	--	Hyoscyamine 6-dioxygenase GN=H6H OS=Hyoscyamus niger (Black henbane) PE=1 SV=1	PREDICTED: hyoscyamine 6-dioxygenase-like [Solanum lycopersicum]
Solyc03g095600.1	0.000479858	-1.49811	down	--	--	Biological Process: developmental process involved in reproduction (GO:0003006);; Molecular Function: binding (GO:0005488);; Biological Process: cellular component organization (GO:0016043);; Cellular Component: intracellular membrane-bounded organelle (GO:0043231);; Biological Process: primary metabolic process (GO:0044238);; Biological Process: cellular macromolecule metabolic process (GO:00442…	--	MAR-binding filament-like protein 1 GN=MFP1 OS=Arabidopsis thaliana (Mouse-ear cress) PE=1 SV=2	PREDICTED: uncharacterized protein LOC101253166 [Solanum lycopersicum]
Solyc03g005820.2	0.000479858	-1.49811	down	--	--	Biological Process: cellular process (GO:0009987);; Molecular Function: nucleobase-containing compound transmembrane transporter activity (GO:0015932);; Cellular Component: membrane (GO:0016020);; Cellular Component: cell part (GO:0044464);; Biological Process: biological regulation (GO:0065007);; Biological Process: organic substance transport (GO:0071702);; Biological Process: nitrogen compound…	--	Probable purine permease 9 GN=PUP9 OS=Arabidopsis thaliana (Mouse-ear cress) PE=2 SV=2	PREDICTED: probable purine permease 9-like isoform 1 [Solanum lycopersicum]
Solyc08g079730.1	4.28e-05	-1.49462	down	[V]	Defense mechanisms	Cellular Component: plasma membrane (GO:0005886);; Biological Process: drug transmembrane transport (GO:0006855);; Molecular Function: drug transmembrane transporter activity (GO:0015238);; Molecular Function: antiporter activity (GO:0015297);; Cellular Component: membrane (GO:0016020);; Molecular Function: transmembrane transporter activity (GO:0022857);; Biological Process: response to chemical…	--	MATE efflux family protein DTX1 GN=F3L12.13 OS=Arabidopsis thaliana (Mouse-ear cress) PE=2 SV=1	PREDICTED: MATE efflux family protein DTX1-like [Solanum lycopersicum]
Solyc01g106820.2	2.72e-05	-1.49247	down	[M]	Cell wall/membrane/envelope biogenesis	Cellular Component: mitochondrion (GO:0005739);; Biological Process: protein folding (GO:0006457);; Biological Process: proteolysis (GO:0006508);; Molecular Function: peptidase activity (GO:0008233);; Biological Process: response to heat (GO:0009408);; Biological Process: response to high light intensity (GO:0009644);; Biological Process: response to hydrogen peroxide (GO:0042542);;	--	--	PREDICTED: uncharacterized protein LOC101260481 [Solanum lycopersicum]
Solyc02g036460.2	0.00128222	-1.49115	down	--	--	Biological Process: organelle organization (GO:0006996);; Biological Process: regulation of gene expression (GO:0010468);; Biological Process: cellular macromolecule biosynthetic process (GO:0034645);; Biological Process: regulation of cellular process (GO:0050794);; Biological Process: nucleic acid metabolic process (GO:0090304);;	--	--	PREDICTED: uncharacterized protein LOC101262874 [Solanum lycopersicum]
Tomato_newGene_1033	0.000257196	-1.48771	down	[Q]	Secondary metabolites biosynthesis, transport and catabolism	Molecular Function: monooxygenase activity (GO:0004497);; Molecular Function: iron ion binding (GO:0005506);; Molecular Function: electron carrier activity (GO:0009055);; Biological Process: response to UV (GO:0009411);; Biological Process: response to auxin stimulus (GO:0009733);; Biological Process: flavonoid biosynthetic process (GO:0009813);; Cellular Component: membrane (GO:0016020);; Biolog…	--	Cytochrome P450 76A1 (Fragment) GN=CYP76A1 OS=Solanum melongena (Eggplant) PE=2 SV=1	PREDICTED: LOW QUALITY PROTEIN: cytochrome P450 76A1-like [Solanum lycopersicum]
Solyc10g085680.1	0.000185101	-1.48754	down	[RTKL]	--	Molecular Function: nucleotide binding (GO:0000166);; Biological Process: developmental process involved in reproduction (GO:0003006);; Molecular Function: protein serine/threonine kinase activity (GO:0004674);; Molecular Function: protein binding (GO:0005515);; Molecular Function: ATP binding (GO:0005524);; Molecular Function: phospholipid binding (GO:0005543);; Cellular Component: plasma membra…	--	Serine/threonine-protein kinase STN8, chloroplastic (Precursor) GN=STN8 OS=Arabidopsis thaliana (Mouse-ear cress) PE=2 SV=1	PREDICTED: serine/threonine-protein kinase STN8, chloroplastic-like [Solanum lycopersicum]
Solyc09g007480.2	0.00100385	-1.48626	down	--	--	--	--	--	PREDICTED: uncharacterized protein LOC100251731 [Vitis vinifera]
Solyc08g077530.2	7.17e-06	-1.48394	down	--	--	Biological Process: maltose biosynthetic process (GO:0000024);; Biological Process: polysaccharide biosynthetic process (GO:0000271);; Molecular Function: sequence-specific DNA binding transcription factor activity (GO:0003700);; Molecular Function: protein serine/threonine kinase activity (GO:0004674);; Molecular Function: ATP binding (GO:0005524);; Cellular Component: nucleus (GO:0005634);; Cel…	--	Beta-amylase 3, chloroplastic (Precursor) OS=Arabidopsis thaliana (Mouse-ear cress) PE=1 SV=3	PREDICTED: beta-amylase 3, chloroplastic-like [Solanum lycopersicum]
Solyc09g063010.2	7.26e-05	-1.48109	down	--	--	Molecular Function: DNA binding (GO:0003677);; Molecular Function: sequence-specific DNA binding transcription factor activity (GO:0003700);; Molecular Function: protein binding (GO:0005515);; Cellular Component: nucleus (GO:0005634);; Biological Process: regulation of transcription, DNA-dependent (GO:0006355);; Biological Process: fatty acid metabolic process (GO:0006631);; Biological Process: c…	--	Transcription factor PIF1 GN=T2G17.2 OS=Arabidopsis thaliana (Mouse-ear cress) PE=1 SV=1	PREDICTED: transcription factor PIF1-like [Solanum lycopersicum]
Solyc12g008840.1	2.28e-06	-1.47957	down	[G]	Carbohydrate transport and metabolism	Molecular Function: beta-galactosidase activity (GO:0004565);; Cellular Component: cell wall (GO:0005618);; Cellular Component: vacuolar membrane (GO:0005774);; Cellular Component: cytosol (GO:0005829);; Biological Process: carbohydrate metabolic process (GO:0005975);; Biological Process: acetyl-CoA metabolic process (GO:0006084);; Biological Process: polyamine catabolic process (GO:0006598);; Ce…	--	Beta-galactosidase (Precursor) OS=Malus domestica (Apple) PE=1 SV=1	beta-galactosidase [Solanum lycopersicum]
Solyc11g065380.1	0.009417	-1.47951	down	--	--	Molecular Function: nucleic acid binding (GO:0003676);; Cellular Component: nucleus (GO:0005634);;	--	--	PREDICTED: coiled-coil domain-containing protein 75-like [Solanum lycopersicum]
Solyc03g034430.1	4.65e-06	-1.47868	down	[J]	Translation, ribosomal structure and biogenesis	Molecular Function: translation initiation factor activity (GO:0003743);; Molecular Function: GTP binding (GO:0005525);; Cellular Component: nucleus (GO:0005634);; Cellular Component: cytoplasm (GO:0005737);; Cellular Component: cytosol (GO:0005829);; Biological Process: translational initiation (GO:0006413);; Biological Process: regulation of translational initiation (GO:0006446);; Biological Pr…	K03262|0.0|vvi:100263898|hypothetical protein LOC100263898	Eukaryotic translation initiation factor 5 GN=EIF5 OS=Phaseolus vulgaris (Kidney bean) PE=2 SV=1	PREDICTED: eukaryotic translation initiation factor 5-like [Solanum lycopersicum]
Solyc08g076150.2	0.000823658	-1.47365	down	--	--	Cellular Component: mitochondrion (GO:0005739);; Biological Process: regulation of transcription, DNA-dependent (GO:0006355);; Biological Process: chromosome segregation (GO:0007059);; Biological Process: meiosis I (GO:0007127);; Biological Process: signal transduction (GO:0007165);; Cellular Component: chloroplast (GO:0009507);; Biological Process: regulation of meristem growth (GO:0010075);; Bi…	--	Pentatricopeptide repeat-containing protein At1g31920 GN=PCMP-H11 OS=Arabidopsis thaliana (Mouse-ear cress) PE=2 SV=1	PREDICTED: pentatricopeptide repeat-containing protein At1g31920-like [Solanum lycopersicum]
Solyc12g098920.1	2.46e-05	-1.47017	down	[TK]	--	Molecular Function: calcium ion binding (GO:0005509);; Cellular Component: extracellular region (GO:0005576);; Cellular Component: peroxisome (GO:0005777);; Molecular Function: GTP diphosphokinase activity (GO:0008728);; Molecular Function: guanosine-3',5'-bis(diphosphate) 3'-diphosphatase activity (GO:0008893);; Cellular Component: chloroplast (GO:0009507);; Biological Process: double fertilizat…	--	Polcalcin Che a 3 OS=Chenopodium album (Lamb&apos;s-quarters) PE=1 SV=1	PREDICTED: GTP pyrophosphokinase-like [Solanum lycopersicum]
Solyc09g092270.2	0.00775899	-1.46969	down	--	--	Biological Process: metabolic process (GO:0008152);; Molecular Function: O-acyltransferase activity (GO:0008374);; Biological Process: pollen development (GO:0009555);; Biological Process: cellular process (GO:0009987);; Molecular Function: N-acyltransferase activity (GO:0016410);; Biological Process: cellular nitrogen compound biosynthetic process (GO:0044271);; Biological Process: external enca…	--	Omega-hydroxypalmitate O-feruloyl transferase GN=MEE6.11 OS=Arabidopsis thaliana (Mouse-ear cress) PE=1 SV=1	PREDICTED: omega-hydroxypalmitate O-feruloyl transferase-like [Solanum lycopersicum]
Solyc08g005660.1	0.00179319	-1.4668	down	[I]	Lipid transport and metabolism	Cellular Component: endoplasmic reticulum (GO:0005783);; Biological Process: ubiquinone biosynthetic process (GO:0006744);; Biological Process: response to cold (GO:0009409);; Cellular Component: chloroplast (GO:0009507);; Biological Process: dolichol biosynthetic process (GO:0019408);; Molecular Function: dehydrodolichyl diphosphate synthase activity (GO:0045547);; Molecular Function: metal ion …	K11778|7e-27|ath:AT5G58770|dehydrodolichyl diphosphate synthase, putative / DEDOL-PP synthase, putative	Dimethylallylcistransferase, chloroplastic (Precursor) GN=NDPS1 OS=Solanum lycopersicum (Tomato) PE=1 SV=1	PREDICTED: dimethylallylcistransferase, chloroplastic-like, partial [Solanum lycopersicum]
Solyc06g073290.1	0.000122219	-1.46657	down	--	--	Biological Process: pentose-phosphate shunt (GO:0006098);; Biological Process: rRNA processing (GO:0006364);; Biological Process: aromatic amino acid family biosynthetic process (GO:0009073);; Cellular Component: chloroplast (GO:0009507);; Biological Process: leaf morphogenesis (GO:0009965);; Biological Process: chloroplast-nucleus signaling pathway (GO:0010019);; Biological Process: photosystem …	--	Tetrapyrrole-binding protein, chloroplastic (Precursor) GN=GUN4 OS=Arabidopsis thaliana (Mouse-ear cress) PE=1 SV=1	PREDICTED: tetrapyrrole-binding protein, chloroplastic-like [Solanum lycopersicum]
Solyc09g014240.2	3.05e-05	-1.46524	down	[Q]	Secondary metabolites biosynthesis, transport and catabolism	Molecular Function: copper ion binding (GO:0005507);; Cellular Component: mitochondrion (GO:0005739);; Molecular Function: L-ascorbate oxidase activity (GO:0008447);; Biological Process: response to water deprivation (GO:0009414);; Biological Process: lignin biosynthetic process (GO:0009809);; Biological Process: secondary cell wall biogenesis (GO:0009834);; Biological Process: glucuronoxylan met…	--	Laccase-4 (Precursor) GN=F16M14.1 OS=Arabidopsis thaliana (Mouse-ear cress) PE=2 SV=2	PREDICTED: laccase-4-like [Solanum lycopersicum]
Solyc09g092710.2	0.000109841	-1.46476	down	--	--	Biological Process: alternative nuclear mRNA splicing, via spliceosome (GO:0000380);; Molecular Function: RNA binding transcription antitermination factor activity (GO:0001072);; Molecular Function: double-stranded DNA binding (GO:0003690);; Molecular Function: single-stranded DNA binding (GO:0003697);; Molecular Function: mRNA binding (GO:0003729);; Molecular Function: protein kinase activity (G…	--	Glycine-rich protein (Precursor) GN=GRP OS=Nicotiana tabacum (Common tobacco) PE=2 SV=1	PREDICTED: uncharacterized protein LOC101256127 [Solanum lycopersicum]
Solyc10g051200.1	0.000631358	-1.458	down	[O]	Posttranslational modification, protein turnover, chaperones	Biological Process: maltose metabolic process (GO:0000023);; Biological Process: phosphatidylglycerol biosynthetic process (GO:0006655);; Cellular Component: chloroplast thylakoid membrane (GO:0009535);; Biological Process: leaf morphogenesis (GO:0009965);; Biological Process: thylakoid membrane organization (GO:0010027);; Cellular Component: integral to membrane (GO:0016021);; Biological Process…	K07399|0.0|vvi:100265915|hypothetical protein LOC100265915	Cytochrome c biogenesis protein CCS1, chloroplastic (Precursor) GN=CCS1 OS=Arabidopsis thaliana (Mouse-ear cress) PE=2 SV=1	PREDICTED: cytochrome c biogenesis protein CCS1, chloroplastic-like [Solanum lycopersicum]
Solyc08g065940.2	6.05e-05	-1.45738	down	--	--	Molecular Function: nucleic acid binding (GO:0003676);; Cellular Component: plasma membrane (GO:0005886);; Biological Process: cellular aromatic compound metabolic process (GO:0006725);; Biological Process: response to oxidative stress (GO:0006979);; Biological Process: cellular nitrogen compound metabolic process (GO:0034641);; Biological Process: primary metabolic process (GO:0044238);; Biologi…	--	Zinc finger CCCH domain-containing protein 20 GN=At2g19810 OS=Arabidopsis thaliana (Mouse-ear cress) PE=2 SV=1	PREDICTED: zinc finger CCCH domain-containing protein 49-like [Solanum lycopersicum]
Solyc07g039310.1	0.00162637	-1.45191	down	--	--	Cellular Component: mitochondrion (GO:0005739);; Biological Process: microtubule nucleation (GO:0007020);; Molecular Function: primary amine oxidase activity (GO:0008131);; Biological Process: cytokinin mediated signaling pathway (GO:0009736);; Molecular Function: oxidoreductase activity, acting on the CH-NH group of donors, oxygen as acceptor (GO:0016647);; Biological Process: cellular metabolic…	--	Probable polyamine oxidase 5 GN=PAO5 OS=Arabidopsis thaliana (Mouse-ear cress) PE=2 SV=1	PREDICTED: probable polyamine oxidase 5-like [Solanum lycopersicum]
Solyc06g075510.2	8.69e-06	-1.43996	down	--	--	Molecular Function: sequence-specific DNA binding RNA polymerase II transcription factor activity (GO:0000981);; Molecular Function: DNA binding (GO:0003677);; Molecular Function: sequence-specific DNA binding transcription factor activity (GO:0003700);; Cellular Component: nucleus (GO:0005634);; Cellular Component: nucleolus (GO:0005730);; Biological Process: regulation of carbohydrate metabolic…	K09284|1e-157|rcu:RCOM_0328910|Protein AINTEGUMENTA, putative (EC:1.3.1.74)	Ethylene-responsive transcription factor RAP2-7 GN=T17D12.11 OS=Arabidopsis thaliana (Mouse-ear cress) PE=2 SV=2	AP2 transcription factor SlAP2e [Solanum lycopersicum]
Solyc08g066940.2	0.000150646	-1.43866	down	[E]	Amino acid transport and metabolism	Cellular Component: plant-type vacuole (GO:0000325);; Cellular Component: vacuolar membrane (GO:0005774);; Cellular Component: plasma membrane (GO:0005886);; Biological Process: nitrogen compound metabolic process (GO:0006807);; Cellular Component: plasmodesma (GO:0009506);; Biological Process: response to wounding (GO:0009611);; Biological Process: response to jasmonic acid stimulus (GO:0009753)…	--	Probable peptide transporter At1g52190 GN=At1g52190 OS=Arabidopsis thaliana (Mouse-ear cress) PE=1 SV=1	PREDICTED: probable peptide transporter At1g52190-like [Solanum lycopersicum]
Solyc02g091560.2	4.77e-06	-1.43709	down	[E]	Amino acid transport and metabolism	Molecular Function: glycine hydroxymethyltransferase activity (GO:0004372);; Molecular Function: protein binding (GO:0005515);; Cellular Component: nucleus (GO:0005634);; Cellular Component: mitochondrial matrix (GO:0005759);; Cellular Component: plasma membrane (GO:0005886);; Biological Process: L-serine metabolic process (GO:0006563);; Biological Process: circadian rhythm (GO:0007623);; Molecul…	K00600|0.0|ath:AT4G37930|SHM1	Serine hydroxymethyltransferase, mitochondrial (Precursor) OS=Solanum tuberosum (Potato) PE=2 SV=1	PREDICTED: serine hydroxymethyltransferase, mitochondrial-like [Solanum lycopersicum]
Solyc07g015800.1	0.000405896	-1.43474	down	--	--	Cellular Component: intracellular part (GO:0044424);;	--	F-box protein At5g07610 GN=At5g07610 OS=Arabidopsis thaliana (Mouse-ear cress) PE=2 SV=1	PREDICTED: F-box protein At5g07610-like [Solanum lycopersicum]
Solyc01g080580.2	6.2e-05	-1.43082	down	[F]	Nucleotide transport and metabolism	--	--	Uridine nucleosidase 1 GN=URH1 OS=Arabidopsis thaliana (Mouse-ear cress) PE=1 SV=2	PREDICTED: uncharacterized protein LOC101245199 [Solanum lycopersicum]
Solyc09g090510.2	8.02e-06	-1.42788	down	[R]	General function prediction only	Cellular Component: cytoplasm (GO:0005737);; Biological Process: lipid biosynthetic process (GO:0008610);; Molecular Function: cyclopropane-fatty-acyl-phospholipid synthase activity (GO:0008825);; Molecular Function: oxidoreductase activity (GO:0016491);; Biological Process: methylation (GO:0032259);; Biological Process: oxidation-reduction process (GO:0055114);;	--	Probable (S)-tetrahydroprotoberberine N-methyltransferase 2 OS=Papaver bracteatum (Great scarlet poppy) PE=2 SV=1	PREDICTED: uncharacterized protein LOC101260476 [Solanum lycopersicum]
Solyc06g064550.2	7.6e-06	-1.42158	down	[E]	Amino acid transport and metabolism	Biological Process: maltose metabolic process (GO:0000023);; Molecular Function: aspartate kinase activity (GO:0004072);; Molecular Function: homoserine dehydrogenase activity (GO:0004412);; Molecular Function: ATP binding (GO:0005524);; Biological Process: purine nucleotide biosynthetic process (GO:0006164);; Biological Process: aspartate family amino acid biosynthetic process (GO:0009067);; Bio…	K12524|0.0|vvi:100258602|hypothetical protein LOC100258602	Homoserine dehydrogenase (Precursor) OS=Arabidopsis thaliana (Mouse-ear cress) PE=1 SV=1	PREDICTED: bifunctional aspartokinase/homoserine dehydrogenase, chloroplastic-like [Solanum lycopersicum]
Solyc04g082050.2	0.000174898	-1.41203	down	--	--	Cellular Component: cytoplasm (GO:0005737);;	--	--	PREDICTED: uncharacterized protein LOC101250013 [Solanum lycopersicum]
Solyc06g084140.2	9.04e-06	-1.40744	down	[P]	Inorganic ion transport and metabolism	Biological Process: transition metal ion transport (GO:0000041);; Biological Process: oligopeptide transport (GO:0006857);; Molecular Function: secondary active sulfate transmembrane transporter activity (GO:0008271);; Biological Process: sulfate transport (GO:0008272);; Cellular Component: plasmodesma (GO:0009506);; Cellular Component: chloroplast (GO:0009507);; Biological Process: indoleacetic …	--	Sulfate transporter 3.1 OS=Arabidopsis thaliana (Mouse-ear cress) PE=2 SV=1	PREDICTED: sulfate transporter 3.1-like [Solanum lycopersicum]
Solyc07g039190.2	0.00950208	-1.40679	down	--	--	--	--	--	PREDICTED: uncharacterized protein LOC101261837 [Solanum lycopersicum]
Solyc10g007690.2	9.14e-06	-1.40563	down	--	--	Cellular Component: photosystem I (GO:0009522);; Cellular Component: photosystem II (GO:0009523);; Cellular Component: chloroplast thylakoid membrane (GO:0009535);; Biological Process: response to abiotic stimulus (GO:0009628);; Biological Process: photosynthesis, light harvesting (GO:0009765);; Cellular Component: plastoglobule (GO:0010287);; Cellular Component: integral to membrane (GO:0016021)…	K08909|1e-178|rcu:RCOM_1211480|chlorophyll A/B binding protein, putative	Chlorophyll a-b binding protein 8, chloroplastic (Precursor) GN=CAB8 OS=Solanum lycopersicum (Tomato) PE=3 SV=1	PREDICTED: chlorophyll a-b binding protein 8, chloroplastic-like [Solanum lycopersicum]
Solyc10g080550.1	0.00235268	-1.40544	down	--	--	Cellular Component: nucleus (GO:0005634);; Cellular Component: endosome (GO:0005768);; Cellular Component: Golgi apparatus (GO:0005794);; Cellular Component: trans-Golgi network (GO:0005802);; Biological Process: plant-type cell wall modification (GO:0009827);; Biological Process: secondary cell wall biogenesis (GO:0009834);; Biological Process: cellulose biosynthetic process (GO:0030244);; Biolo…	--	--	PREDICTED: uncharacterized protein LOC101264473 [Solanum lycopersicum]
Solyc08g066120.2	0.000151526	-1.4052	down	[J]	Translation, ribosomal structure and biogenesis	Molecular Function: 3'-5'-exoribonuclease activity (GO:0000175);; Molecular Function: RNA binding (GO:0003723);; Molecular Function: polyribonucleotide nucleotidyltransferase activity (GO:0004654);; Biological Process: rRNA processing (GO:0006364);; Biological Process: mRNA processing (GO:0006397);; Biological Process: mRNA catabolic process (GO:0006402);; Biological Process: tRNA processing (GO:…	K00962|0.0|vvi:100265692|hypothetical protein LOC100265692	Polyribonucleotide nucleotidyltransferase 1, chloroplastic (Precursor) OS=Arabidopsis thaliana (Mouse-ear cress) PE=1 SV=1	PREDICTED: polyribonucleotide nucleotidyltransferase 1, chloroplastic-like [Solanum lycopersicum]
Solyc10g076180.1	0.00035671	-1.40463	down	--	--	--	--	--	PREDICTED: uncharacterized protein LOC101265492 [Solanum lycopersicum]
Solyc07g056540.2	1.25e-05	-1.40328	down	[C]	Energy production and conversion	Biological Process: transition metal ion transport (GO:0000041);; Cellular Component: nucleus (GO:0005634);; Cellular Component: vacuole (GO:0005773);; Cellular Component: peroxisome (GO:0005777);; Molecular Function: glycolate oxidase activity (GO:0008891);; Cellular Component: plasmodesma (GO:0009506);; Cellular Component: chloroplast stroma (GO:0009570);; Biological Process: oxidative photosyn…	K11517|0.0|pop:POPTR_583055|hypothetical protein	Peroxisomal (S)-2-hydroxy-acid oxidase GLO1 GN=GLO1 OS=Arabidopsis thaliana (Mouse-ear cress) PE=1 SV=1	PREDICTED: peroxisomal (S)-2-hydroxy-acid oxidase GLO1 [Solanum lycopersicum]
Solyc04g082010.1	1.23e-05	-1.39778	down	[C]	Energy production and conversion	Molecular Function: copper ion binding (GO:0005507);; Molecular Function: electron carrier activity (GO:0009055);; Biological Process: response to UV (GO:0009411);; Cellular Component: chloroplast thylakoid membrane (GO:0009535);; Cellular Component: chloroplast thylakoid lumen (GO:0009543);; Cellular Component: chloroplast stroma (GO:0009570);; Biological Process: negative regulation of translat…	K02638|1e-90|pop:POPTR_652151|hypothetical protein	Plastocyanin, chloroplastic (Precursor) GN=PETE OS=Solanum lycopersicum (Tomato) PE=2 SV=1	PREDICTED: plastocyanin, chloroplastic [Solanum lycopersicum]
Solyc06g068500.2	6.38e-05	-1.39711	down	[O]	Posttranslational modification, protein turnover, chaperones	Molecular Function: protein binding (GO:0005515);; Cellular Component: nucleus (GO:0005634);; Biological Process: protein folding (GO:0006457);; Biological Process: response to stress (GO:0006950);; Biological Process: response to light stimulus (GO:0009416);; Cellular Component: chloroplast stroma (GO:0009570);; Cellular Component: intracellular membrane-bounded organelle (GO:0043231);;	--	Chaperone protein dnaJ 8, chloroplastic (Precursor) GN=F23A5.28 OS=Arabidopsis thaliana (Mouse-ear cress) PE=2 SV=1	PREDICTED: chaperone protein dnaJ 8, chloroplastic-like [Solanum lycopersicum]
Solyc11g006830.1	0.00949636	-1.39677	down	--	--	Biological Process: phosphatidylinositol biosynthetic process (GO:0006661);; Cellular Component: chloroplast (GO:0009507);;	--	--	PREDICTED: uncharacterized protein LOC101245816 [Solanum lycopersicum]
Solyc04g007110.2	0.00121069	-1.39498	down	--	--	Cellular Component: chloroplast (GO:0009507);; Cellular Component: membrane (GO:0016020);; Biological Process: isopentenyl diphosphate biosynthetic process, mevalonate-independent pathway (GO:0019288);;	--	--	PREDICTED: uncharacterized protein LOC101257359 [Solanum lycopersicum]
Solyc08g083360.2	0.000590935	-1.39356	down	[C]	Energy production and conversion	Molecular Function: binding (GO:0005488);; Biological Process: pentose-phosphate shunt (GO:0006098);; Molecular Function: electron carrier activity (GO:0009055);; Cellular Component: chloroplast thylakoid membrane (GO:0009535);; Biological Process: photosynthetic electron transport in photosystem I (GO:0009773);; Cellular Component: NAD(P)H dehydrogenase complex (plastoquinone) (GO:0010598);; Bio…	--	--	PREDICTED: uncharacterized protein LOC101258885 [Solanum lycopersicum]
Solyc12g010380.1	0.00110356	-1.39266	down	[F]	Nucleotide transport and metabolism	Molecular Function: adenylate kinase activity (GO:0004017);; Molecular Function: copper ion binding (GO:0005507);; Molecular Function: ATP binding (GO:0005524);; Cellular Component: nucleus (GO:0005634);; Cellular Component: mitochondrion (GO:0005739);; Cellular Component: vacuolar membrane (GO:0005774);; Biological Process: purine nucleotide metabolic process (GO:0006163);; Biological Process: D…	K00939|0.0|rcu:RCOM_0701690|adenylate kinase, putative (EC:2.7.4.3)	Adenylate kinase 2, chloroplastic (Precursor) GN=At5g47840 OS=Arabidopsis thaliana (Mouse-ear cress) PE=2 SV=1	PREDICTED: uncharacterized protein LOC101248270 [Solanum lycopersicum]
Solyc07g056020.2	1.41e-05	-1.39148	down	[J]	Translation, ribosomal structure and biogenesis	Molecular Function: translation initiation factor activity (GO:0003743);; Molecular Function: GTPase activity (GO:0003924);; Molecular Function: GTP binding (GO:0005525);; Biological Process: GTP catabolic process (GO:0006184);; Biological Process: translational initiation (GO:0006413);; Cellular Component: chloroplast (GO:0009507);; Cellular Component: chloroplast stroma (GO:0009570);; Biologica…	K02519|0.0|rcu:RCOM_0477800|mitochondrial translational initiation factor, putative	Translation initiation factor IF-2, chloroplastic (Precursor) GN=IF2CP OS=Phaseolus vulgaris (Kidney bean) PE=2 SV=1	PREDICTED: translation initiation factor IF-2, chloroplastic-like [Solanum lycopersicum]
Solyc12g087870.1	0.000133143	-1.39073	down	--	--	Molecular Function: purine nucleobase transmembrane transporter activity (GO:0005345);; Cellular Component: integral to plasma membrane (GO:0005887);; Biological Process: purine nucleobase transport (GO:0006863);; Cellular Component: chloroplast (GO:0009507);; Biological Process: cytokinin transport (GO:0010184);; Molecular Function: purine nucleoside transmembrane transporter activity (GO:001521…	--	Purine permease 1 GN=PUP1 OS=Arabidopsis thaliana (Mouse-ear cress) PE=1 SV=1	PREDICTED: purine permease 3-like [Solanum lycopersicum]
Solyc11g073160.1	0.0031583	-1.38987	down	[H]	Coenzyme transport and metabolism	Molecular Function: GTP cyclohydrolase II activity (GO:0003935);; Molecular Function: GTP binding (GO:0005525);; Biological Process: circadian rhythm (GO:0007623);; Molecular Function: 3,4-dihydroxy-2-butanone-4-phosphate synthase activity (GO:0008686);; Biological Process: riboflavin biosynthetic process (GO:0009231);; Cellular Component: chloroplast (GO:0009507);; Biological Process: mRNA modif…	K14652|0.0|rcu:RCOM_0300960|GTP cyclohydrolase II, putative (EC:3.5.4.25)	GTP cyclohydrolase-2 (Precursor) GN=RIBA3 OS=Arabidopsis thaliana (Mouse-ear cress) PE=1 SV=1	PREDICTED: riboflavin biosynthesis protein ribBA, chloroplastic-like [Solanum lycopersicum]
Solyc01g109090.2	0.00010306	-1.38773	down	--	--	--	--	--	PREDICTED: uncharacterized protein LOC100812889 [Glycine max]
Solyc07g043390.2	1.37e-05	-1.38773	down	[M]	Cell wall/membrane/envelope biogenesis	Biological Process: polysaccharide biosynthetic process (GO:0000271);; Biological Process: response to stress (GO:0006950);; Biological Process: signal transduction (GO:0007165);; Biological Process: response to abiotic stimulus (GO:0009628);; Biological Process: plant-type cell wall biogenesis (GO:0009832);; Cellular Component: membrane (GO:0016020);; Molecular Function: transferase activity (GO…	--	Cellulose synthase-like protein G2 OS=Arabidopsis thaliana (Mouse-ear cress) PE=2 SV=1	PREDICTED: cellulose synthase-like protein G1-like [Solanum lycopersicum]
Solyc05g005840.2	0.00112608	-1.38715	down	[GER]	--	Biological Process: amino acid transport (GO:0006865);; Molecular Function: amino acid transmembrane transporter activity (GO:0015171);; Cellular Component: membrane (GO:0016020);; Cellular Component: cell part (GO:0044464);;	--	WAT1-related protein At3g28050 GN=At3g28050 OS=Arabidopsis thaliana (Mouse-ear cress) PE=2 SV=1	PREDICTED: auxin-induced protein 5NG4-like [Solanum lycopersicum]
Solyc07g005570.2	0.00035527	-1.38469	down	--	--	Biological Process: maltose metabolic process (GO:0000023);; Biological Process: Group II intron splicing (GO:0000373);; Molecular Function: RNA binding (GO:0003723);; Molecular Function: copper ion binding (GO:0005507);; Molecular Function: zinc ion binding (GO:0008270);; Molecular Function: electron carrier activity (GO:0009055);; Biological Process: aromatic amino acid family biosynthetic proc…	--	APO protein 2, chloroplastic (Precursor) GN=MTI20.19 OS=Arabidopsis thaliana (Mouse-ear cress) PE=2 SV=1	PREDICTED: APO protein 2, chloroplastic-like [Solanum lycopersicum]
Solyc05g008290.2	0.00040602	-1.3836	down	[Q]	Secondary metabolites biosynthesis, transport and catabolism	Molecular Function: copper ion binding (GO:0005507);; Cellular Component: extracellular region (GO:0005576);; Cellular Component: cell wall (GO:0005618);; Cellular Component: endoplasmic reticulum (GO:0005783);; Cellular Component: cytosol (GO:0005829);; Cellular Component: plasmodesma (GO:0009506);; Biological Process: response to fungus (GO:0009620);; Biological Process: photomorphogenesis (GO:…	--	--	PREDICTED: spore coat protein A-like [Solanum lycopersicum]
Solyc01g086920.2	0.000126054	-1.38104	down	--	--	Molecular Function: nucleotide binding (GO:0000166);; Molecular Function: protein serine/threonine kinase activity (GO:0004674);; Molecular Function: protein binding (GO:0005515);; Cellular Component: cell wall (GO:0005618);; Cellular Component: cytoplasm (GO:0005737);; Biological Process: ion transport (GO:0006811);; Biological Process: defense response (GO:0006952);; Biological Process: signal …	--	DNA-damage-repair/toleration protein DRT100 (Precursor) OS=Arabidopsis thaliana (Mouse-ear cress) PE=2 SV=2	PREDICTED: DNA-damage-repair/toleration protein DRT100-like [Solanum lycopersicum]
Solyc08g081380.2	0.00044669	-1.3683	down	--	--	Cellular Component: nucleus (GO:0005634);;	--	BTB/POZ domain-containing protein At1g63850 GN=At1g63850 OS=Arabidopsis thaliana (Mouse-ear cress) PE=1 SV=1	PREDICTED: BTB/POZ domain-containing protein At1g63850-like [Solanum lycopersicum]
Solyc07g042440.2	0.00430042	-1.36651	down	[O]	Posttranslational modification, protein turnover, chaperones	Molecular Function: peroxidase activity (GO:0004601);; Molecular Function: protein binding (GO:0005515);; Biological Process: rRNA processing (GO:0006364);; Biological Process: response to stress (GO:0006950);; Cellular Component: chloroplast stromal thylakoid (GO:0009533);; Cellular Component: chloroplast thylakoid membrane (GO:0009535);; Cellular Component: chloroplast envelope (GO:0009941);; C…	K03564|1e-118|rcu:RCOM_0709690|bacterioferritin comigratory protein, putative (EC:1.11.1.15)	Peroxiredoxin Q, chloroplastic (Precursor) GN=PRXQ OS=Populus jackii (Balm of Gilead) PE=1 SV=1	PREDICTED: peroxiredoxin Q, chloroplastic-like [Solanum lycopersicum]
Solyc03g082560.2	0.00255504	-1.366	down	[C]	Energy production and conversion	Biological Process: maltose metabolic process (GO:0000023);; Biological Process: pentose-phosphate shunt (GO:0006098);; Biological Process: response to stress (GO:0006950);; Biological Process: pyridoxal 5'-phosphate salvage (GO:0009443);; Cellular Component: chloroplast (GO:0009507);; Cellular Component: chloroplast thylakoid membrane (GO:0009535);; Cellular Component: chloroplast envelope (GO:0…	--	Pyridoxal reductase, chloroplastic (Precursor) GN=PLR1 OS=Arabidopsis thaliana (Mouse-ear cress) PE=1 SV=1	PREDICTED: pyridoxal reductase,chloroplastic-like [Solanum lycopersicum]
Solyc09g009670.2	0.000741116	-1.36395	down	[GER]	--	Biological Process: transport (GO:0006810);; Cellular Component: integral to membrane (GO:0016021);;	--	--	PREDICTED: solute carrier family 35 member F2-like [Solanum lycopersicum]
Solyc04g082250.2	2.28e-05	-1.36306	down	[O]	Posttranslational modification, protein turnover, chaperones	Molecular Function: ATP-dependent peptidase activity (GO:0004176);; Molecular Function: metalloendopeptidase activity (GO:0004222);; Molecular Function: ATP binding (GO:0005524);; Cellular Component: mitochondrion (GO:0005739);; Biological Process: pentose-phosphate shunt (GO:0006098);; Biological Process: ATP catabolic process (GO:0006200);; Biological Process: rRNA processing (GO:0006364);; Bio…	K03798|0.0|vvi:100250509|hypothetical protein LOC100250509	ATP-dependent zinc metalloprotease FTSH, chloroplastic (Precursor) GN=FTSH OS=Nicotiana tabacum (Common tobacco) PE=2 SV=2	FtsH-like protein precursor [Solanum lycopersicum]
Solyc12g088220.1	0.00135276	-1.36298	down	[EH]	--	Molecular Function: branched-chain-amino-acid transaminase activity (GO:0004084);; Cellular Component: nucleus (GO:0005634);; Cellular Component: mitochondrion (GO:0005739);; Cellular Component: cytosol (GO:0005829);; Biological Process: acetyl-CoA metabolic process (GO:0006084);; Biological Process: branched-chain amino acid metabolic process (GO:0009081);; Biological Process: toxin catabolic pr…	K00826|1e-172|rcu:RCOM_1585550|branched-chain amino acid aminotransferase, putative (EC:2.6.1.42)	Branched-chain-amino-acid aminotransferase 2, chloroplastic (Precursor) GN=BCAT2 OS=Arabidopsis thaliana (Mouse-ear cress) PE=1 SV=1	PREDICTED: branched-chain-amino-acid aminotransferase 2, chloroplastic-like [Solanum lycopersicum]
Solyc04g016060.1	0.000308525	-1.35826	down	--	--	Cellular Component: endoplasmic reticulum membrane (GO:0005789);; Biological Process: chloroplast organization (GO:0009658);; Molecular Function: isomerase activity (GO:0016853);; Cellular Component: cortical endoplasmic reticulum (GO:0032541);; Biological Process: cellular protein metabolic process (GO:0044267);;	--	Protein MIZU-KUSSEI 1 GN=MIZ1 OS=Arabidopsis thaliana (Mouse-ear cress) PE=1 SV=1	PREDICTED: uncharacterized protein LOC101265424 [Solanum lycopersicum]
Solyc10g080390.1	2.97e-05	-1.35701	down	[RTKL]	--	Molecular Function: nucleotide binding (GO:0000166);; Molecular Function: protein kinase activity (GO:0004672);; Molecular Function: protein serine/threonine kinase activity (GO:0004674);; Molecular Function: ATP binding (GO:0005524);; Cellular Component: nucleus (GO:0005634);; Cellular Component: plasma membrane (GO:0005886);; Biological Process: DNA metabolic process (GO:0006259);; Biological P…	--	Serine/threonine-protein kinase Nek6 GN=NEK6 OS=Arabidopsis thaliana (Mouse-ear cress) PE=2 SV=1	PREDICTED: serine/threonine-protein kinase Nek6-like [Solanum lycopersicum]
Solyc09g075970.2	0.00186592	-1.35648	down	--	--	Cellular Component: nucleus (GO:0005634);; Cellular Component: mitochondrion (GO:0005739);;	--	--	PREDICTED: uncharacterized protein LOC101254421 [Solanum lycopersicum]
Solyc02g036470.2	0.000982302	-1.3543	down	[GER]	--	Cellular Component: chloroplast (GO:0009507);; Cellular Component: membrane (GO:0016020);;	--	WAT1-related protein At3g02690, chloroplastic (Precursor) GN=At3g02690 OS=Arabidopsis thaliana (Mouse-ear cress) PE=1 SV=1	PREDICTED: uncharacterized transporter sll0355-like [Solanum lycopersicum]
Solyc11g068360.1	0.00941771	-1.35331	down	--	--	Molecular Function: binding (GO:0005488);;	--	Putative disease resistance RPP13-like protein 1 GN=RPPL1 OS=Arabidopsis thaliana (Mouse-ear cress) PE=3 SV=1	disease resistance protein R3a-like protein [Solanum demissum]
Solyc12g011440.1	3.43e-05	-1.34972	down	--	--	--	--	60S ribosomal protein L18a-1 GN=RPL18AA OS=Arabidopsis thaliana (Mouse-ear cress) PE=2 SV=2	PREDICTED: 60S ribosomal protein L18a-1-like [Solanum lycopersicum]
Solyc06g068230.2	3.09e-05	-1.34965	down	--	--	Cellular Component: cytosol (GO:0005829);; Cellular Component: cell part (GO:0044464);;	--	Clustered mitochondria protein GN=F4F15.250 OS=Arabidopsis thaliana (Mouse-ear cress) PE=2 SV=1	PREDICTED: uncharacterized protein LOC101261719 [Solanum lycopersicum]
Solyc10g039210.2	0.00504042	-1.34819	down	[Q]	Secondary metabolites biosynthesis, transport and catabolism	Molecular Function: monooxygenase activity (GO:0004497);; Molecular Function: binding (GO:0005488);; Molecular Function: iron ion binding (GO:0005506);; Molecular Function: electron carrier activity (GO:0009055);; Biological Process: response to UV (GO:0009411);; Biological Process: response to organic substance (GO:0010033);; Cellular Component: membrane (GO:0016020);; Molecular Function: oxidor…	--	Cytochrome P450 82C4 GN=CYP82C4 OS=Arabidopsis thaliana (Mouse-ear cress) PE=2 SV=1	PREDICTED: cytochrome P450 82C2-like, partial [Solanum lycopersicum]
Solyc04g009020.2	0.00110198	-1.34671	down	[R]	General function prediction only	Molecular Function: single-stranded RNA binding (GO:0003727);; Cellular Component: nucleus (GO:0005634);; Cellular Component: vacuolar membrane (GO:0005774);; Cellular Component: plasma membrane (GO:0005886);; Biological Process: rRNA processing (GO:0006364);; Biological Process: regulation of translation (GO:0006417);; Biological Process: chloroplast relocation (GO:0009902);; Cellular Component:…	--	PsbB mRNA maturation factor Mbb1, chloroplastic (Precursor) GN=MBB1 OS=Chlamydomonas reinhardtii (Chlamydomonas smithii) PE=2 SV=1	PREDICTED: psbB mRNA maturation factor Mbb1, chloroplastic-like [Solanum lycopersicum]
Solyc01g087440.2	0.00176374	-1.34113	down	--	--	--	--	--	PREDICTED: uncharacterized protein LOC101249679 [Solanum lycopersicum]
Solyc02g069920.2	0.00146646	-1.34005	down	[IQ]	--	Cellular Component: mitochondrion (GO:0005739);; Cellular Component: peroxisome (GO:0005777);; Biological Process: cellular aromatic compound metabolic process (GO:0006725);; Molecular Function: o-succinylbenzoate-CoA ligase activity (GO:0008756);; Cellular Component: chloroplast (GO:0009507);; Molecular Function: AMP binding (GO:0016208);; Biological Process: carboxylic acid metabolic process (G…	--	2-succinylbenzoate--CoA ligase, chloroplastic/peroxisomal (Precursor) OS=Arabidopsis thaliana (Mouse-ear cress) PE=1 SV=1	PREDICTED: 2-succinylbenzoate--CoA ligase, chloroplastic/peroxisomal-like [Solanum lycopersicum]
Solyc05g053100.2	0.00114015	-1.33863	down	[C]	Energy production and conversion	Molecular Function: nucleotide binding (GO:0000166);; Molecular Function: dihydrolipoyl dehydrogenase activity (GO:0004148);; Cellular Component: nucleolus (GO:0005730);; Cellular Component: mitochondrion (GO:0005739);; Cellular Component: cytosol (GO:0005829);; Biological Process: acetyl-CoA biosynthetic process from pyruvate (GO:0006086);; Biological Process: generation of precursor metabolites…	K00382|0.0|vvi:100246616|hypothetical protein LOC100246616	Dihydrolipoyl dehydrogenase 1, mitochondrial (Precursor) GN=LPD1 OS=Arabidopsis thaliana (Mouse-ear cress) PE=1 SV=2	PREDICTED: dihydrolipoyl dehydrogenase-like [Solanum lycopersicum]
Solyc05g012510.2	0.000213743	-1.33727	down	[G]	Carbohydrate transport and metabolism	Molecular Function: protein binding (GO:0005515);; Cellular Component: cytosol (GO:0005829);; Molecular Function: glycogen phosphorylase activity (GO:0008184);; Biological Process: response to cold (GO:0009409);; Biological Process: response to water deprivation (GO:0009414);; Cellular Component: amyloplast (GO:0009501);; Cellular Component: chloroplast stroma (GO:0009570);; Biological Process: s…	--	Alpha-1,4 glucan phosphorylase L-2 isozyme, chloroplastic/amyloplastic (Precursor) GN=STP-1 OS=Solanum tuberosum (Potato) PE=1 SV=1	PREDICTED: alpha-1,4 glucan phosphorylase L-2 isozyme, chloroplastic/amyloplastic-like [Solanum lycopersicum]
Solyc00g227860.1	0.00444238	-1.33536	down	[GC]	--	Cellular Component: cytosol (GO:0005829);; Biological Process: autophagy (GO:0006914);; Biological Process: metabolic process (GO:0008152);; Molecular Function: transferase activity, transferring hexosyl groups (GO:0016758);;	--	UDP-glycosyltransferase 91A1 GN=UGT91A1 OS=Arabidopsis thaliana (Mouse-ear cress) PE=2 SV=1	PREDICTED: UDP-glycosyltransferase 91A1-like [Solanum lycopersicum]
Solyc05g006980.2	0.000926198	-1.33382	down	[K]	Transcription	Molecular Function: sequence-specific DNA binding transcription factor activity (GO:0003700);; Cellular Component: nucleus (GO:0005634);; Biological Process: transcription, DNA-dependent (GO:0006351);; Biological Process: response to desiccation (GO:0009269);; Biological Process: response to cold (GO:0009409);; Biological Process: response to blue light (GO:0009637);; Biological Process: response…	--	Homeobox-leucine zipper protein HAT5 GN=F4P13.2 OS=Arabidopsis thaliana (Mouse-ear cress) PE=1 SV=1	PREDICTED: homeobox-leucine zipper protein HAT5-like [Solanum lycopersicum]
Solyc07g045210.1	0.000301781	-1.32973	down	--	--	Cellular Component: endosome (GO:0005768);; Cellular Component: Golgi apparatus (GO:0005794);; Cellular Component: trans-Golgi network (GO:0005802);; Biological Process: microtubule nucleation (GO:0007020);; Molecular Function: transferase activity, transferring glycosyl groups (GO:0016757);;	--	--	PREDICTED: uncharacterized protein LOC101266139 [Solanum lycopersicum]
Solyc11g072110.1	9.1e-05	-1.32838	down	[R]	General function prediction only	Cellular Component: cytoplasm (GO:0005737);; Biological Process: toxin catabolic process (GO:0009407);; Biological Process: response to UV (GO:0009411);; Biological Process: response to wounding (GO:0009611);; Biological Process: response to hormone stimulus (GO:0009725);; Biological Process: coumarin biosynthetic process (GO:0009805);; Biological Process: flavonoid biosynthetic process (GO:00098…	--	Feruloyl CoA ortho-hydroxylase 2 GN=F6&apos;H2 OS=Arabidopsis thaliana (Mouse-ear cress) PE=1 SV=1	PREDICTED: feruloyl CoA ortho-hydroxylase 2-like [Solanum lycopersicum]
Solyc07g043130.2	5.06e-05	-1.32688	down	--	--	Molecular Function: signal transducer activity (GO:0004871);; Cellular Component: nucleus (GO:0005634);; Cellular Component: cytoplasm (GO:0005737);; Cellular Component: plasma membrane (GO:0005886);; Biological Process: calcium ion transport (GO:0006816);; Biological Process: Golgi organization (GO:0007030);; Biological Process: signal transduction (GO:0007165);; Biological Process: response to …	--	Root phototropism protein 2 GN=T6B20.13/T6B20.14 OS=Arabidopsis thaliana (Mouse-ear cress) PE=1 SV=2	PREDICTED: root phototropism protein 2-like [Solanum lycopersicum]
Solyc02g069620.2	0.00931706	-1.32488	down	[G]	Carbohydrate transport and metabolism	Molecular Function: ribose-5-phosphate isomerase activity (GO:0004751);; Biological Process: pentose-phosphate shunt, non-oxidative branch (GO:0009052);; Cellular Component: chloroplast (GO:0009507);; Biological Process: mRNA modification (GO:0016556);;	K01807|1e-119|vvi:100240835|hypothetical protein LOC100240835	Probable ribose-5-phosphate isomerase GN=At2g01290 OS=Arabidopsis thaliana (Mouse-ear cress) PE=2 SV=1	PREDICTED: ribose-5-phosphate isomerase A-like [Solanum lycopersicum]
Solyc04g040160.2	0.000510536	-1.32314	down	[PR]	--	Biological Process: cellular amino acid metabolic process (GO:0006520);; Biological Process: cellular aromatic compound metabolic process (GO:0006725);; Biological Process: sulfur compound metabolic process (GO:0006790);; Biological Process: response to stress (GO:0006950);; Molecular Function: electron carrier activity (GO:0009055);; Cellular Component: thylakoid (GO:0009579);; Biological Proces…	--	Protochlorophyllide-dependent translocon component 52, chloroplastic (Precursor) GN=L73G19.30 OS=Arabidopsis thaliana (Mouse-ear cress) PE=2 SV=1	PREDICTED: protochlorophyllide-dependent translocon component 52, chloroplastic-like [Solanum lycopersicum]
Solyc09g057570.2	0.0011443	-1.32005	down	--	--	--	--	--	PREDICTED: uncharacterized protein LOC101243650 [Solanum lycopersicum]
Solyc01g080020.2	0.000168715	-1.31948	down	--	--	Biological Process: defense response (GO:0006952);; Biological Process: response to biotic stimulus (GO:0009607);; Biological Process: response to organic substance (GO:0010033);; Molecular Function: hydrolase activity (GO:0016787);; Biological Process: cellular metabolic process (GO:0044237);; Biological Process: regulation of biological process (GO:0050789);; Biological Process: multi-organism …	--	Basic 7S globulin low kDa subunit (Precursor) GN=BG OS=Glycine max (Soybean) PE=1 SV=2	PREDICTED: basic 7S globulin-like [Solanum lycopersicum]
Solyc02g085760.2	6.52e-05	-1.31717	down	[R]	General function prediction only	Cellular Component: membrane (GO:0016020);;	--	--	PREDICTED: rhomboid protease GluP-like [Solanum lycopersicum]
Solyc10g079620.1	0.000237428	-1.31546	down	[R]	General function prediction only	Biological Process: metabolic process (GO:0008152);; Molecular Function: phosphoglycolate phosphatase activity (GO:0008967);; Biological Process: response to arsenic-containing substance (GO:0046685);; Biological Process: photoperiodism, flowering (GO:0048573);;	--	--	PREDICTED: N-acylneuraminate-9-phosphatase [Solanum lycopersicum]
Solyc08g016080.2	6.57e-05	-1.3137	down	[MG]	--	Molecular Function: nucleotide binding (GO:0000166);; Cellular Component: vacuolar membrane (GO:0005774);; Cellular Component: cytosol (GO:0005829);; Cellular Component: plasma membrane (GO:0005886);; Biological Process: translational initiation (GO:0006413);; Cellular Component: chloroplast stroma (GO:0009570);; Biological Process: response to abscisic acid stimulus (GO:0009737);; Cellular Compo…	--	Uncharacterized protein At5g02240 GN=At5g02240 OS=Arabidopsis thaliana (Mouse-ear cress) PE=1 SV=1	PREDICTED: uncharacterized protein LOC101263137 [Solanum lycopersicum]
Solyc06g067860.2	0.00052361	-1.31297	down	[R]	General function prediction only	Cellular Component: cytoplasm (GO:0005737);; Biological Process: terpenoid metabolic process (GO:0006721);; Biological Process: ion transport (GO:0006811);; Biological Process: response to stress (GO:0006950);; Biological Process: lipid biosynthetic process (GO:0008610);; Biological Process: response to light stimulus (GO:0009416);; Biological Process: response to organic substance (GO:0010033);;…	--	Gibberellin 3-beta-dioxygenase 3 GN=GA3OX3 OS=Arabidopsis thaliana (Mouse-ear cress) PE=2 SV=1	PREDICTED: gibberellin 3-beta-dioxygenase 3-like [Solanum lycopersicum]
Solyc01g106480.2	7.09e-05	-1.31281	down	[C]	Energy production and conversion	Biological Process: sulfur amino acid metabolic process (GO:0000096);; Biological Process: MAPK cascade (GO:0000165);; Molecular Function: copper ion binding (GO:0005507);; Cellular Component: cell wall (GO:0005618);; Cellular Component: mitochondrion (GO:0005739);; Cellular Component: vacuolar membrane (GO:0005774);; Cellular Component: Golgi apparatus (GO:0005794);; Cellular Component: cytosol …	K00026|0.0|vvi:100253198|hypothetical protein LOC100253198	Malate dehydrogenase, glyoxysomal (Precursor) OS=Citrullus lanatus (Watermelon) PE=1 SV=1	glyoxisomal malate dehydrogenase [Solanum lycopersicum]
Solyc08g079310.2	0.00286648	-1.31068	down	[Q]	Secondary metabolites biosynthesis, transport and catabolism	Molecular Function: binding (GO:0005488);; Molecular Function: iron ion binding (GO:0005506);; Cellular Component: cell wall (GO:0005618);; Cellular Component: mitochondrion (GO:0005739);; Cellular Component: plasma membrane (GO:0005886);; Molecular Function: electron carrier activity (GO:0009055);; Biological Process: response to UV (GO:0009411);; Biological Process: response to auxin stimulus (…	--	Cytochrome P450 76C1 GN=CYP76C1 OS=Arabidopsis thaliana (Mouse-ear cress) PE=2 SV=1	PREDICTED: flavonoid 3&apos;-monooxygenase-like [Solanum lycopersicum]
Solyc00g140060.2	0.00402958	-1.30954	down	[O]	Posttranslational modification, protein turnover, chaperones	Molecular Function: serine-type endopeptidase activity (GO:0004252);; Cellular Component: mitochondrion (GO:0005739);; Cellular Component: vacuolar membrane (GO:0005774);; Cellular Component: plasma membrane (GO:0005886);; Biological Process: proteolysis (GO:0006508);; Molecular Function: tripeptidyl-peptidase activity (GO:0008240);; Cellular Component: chloroplast (GO:0009507);; Biological Proce…	K01280|5e-90|vvi:100248019|hypothetical protein LOC100248019	--	PREDICTED: tripeptidyl-peptidase 2-like, partial [Solanum lycopersicum]
Solyc12g088760.1	0.00923037	-1.30639	down	[O]	Posttranslational modification, protein turnover, chaperones	Molecular Function: serine-type endopeptidase activity (GO:0004252);; Biological Process: proteolysis (GO:0006508);; Cellular Component: plant-type cell wall (GO:0009505);; Cellular Component: external side of plasma membrane (GO:0009897);; Biological Process: stomatal complex morphogenesis (GO:0010103);; Molecular Function: oxidoreductase activity (GO:0016491);; Biological Process: regulation of…	--	Subtilisin-like protease (Precursor) GN=K8K14.8 OS=Arabidopsis thaliana (Mouse-ear cress) PE=1 SV=1	PREDICTED: subtilisin-like protease-like [Solanum lycopersicum]
Solyc09g008380.2	0.000400537	-1.30565	down	--	--	Biological Process: polysaccharide biosynthetic process (GO:0000271);; Cellular Component: extracellular region (GO:0005576);; Cellular Component: plasma membrane (GO:0005886);; Biological Process: pattern specification process (GO:0007389);; Biological Process: regulation of cell size (GO:0008361);; Biological Process: defense response, incompatible interaction (GO:0009814);; Biological Process:…	K01728|0.0|rcu:RCOM_1353560|Pectate lyase precursor, putative (EC:4.2.2.2)	Probable pectate lyase 12 (Precursor) GN=At3g53190 OS=Arabidopsis thaliana (Mouse-ear cress) PE=2 SV=2	PREDICTED: probable pectate lyase 12-like [Solanum lycopersicum]
Solyc07g065880.2	0.000145816	-1.30531	down	--	--	Molecular Function: nucleotide binding (GO:0000166);; Biological Process: mitotic cell cycle (GO:0000278);; Biological Process: telomere maintenance (GO:0000723);; Biological Process: cell morphogenesis involved in differentiation (GO:0000904);; Biological Process: cytokinesis by cell plate formation (GO:0000911);; Molecular Function: microtubule motor activity (GO:0003777);; Cellular Component: …	--	Kinesin-4 GN=F2P16.12 OS=Arabidopsis thaliana (Mouse-ear cress) PE=1 SV=2	PREDICTED: kinesin-4-like [Solanum lycopersicum]
Solyc10g077000.1	0.00240724	-1.2997	down	--	--	--	--	Nucleolin 2 GN=K24M9.11 OS=Arabidopsis thaliana (Mouse-ear cress) PE=2 SV=1	PREDICTED: uncharacterized protein LOC101248156 [Solanum lycopersicum]
Solyc02g081150.1	0.00185262	-1.29798	down	--	--	--	--	--	PREDICTED: uncharacterized protein LOC101244145 [Solanum lycopersicum]
Solyc06g005700.1	0.00158992	-1.29594	down	--	--	Cellular Component: mitochondrion (GO:0005739);; Biological Process: DNA metabolic process (GO:0006259);; Biological Process: meiosis I (GO:0007127);; Biological Process: response to salt stress (GO:0009651);; Biological Process: response to abscisic acid stimulus (GO:0009737);; Biological Process: response to glucose stimulus (GO:0009749);; Biological Process: embryo development ending in seed d…	--	Pentatricopeptide repeat-containing protein At4g13650 GN=PCMP-H42 OS=Arabidopsis thaliana (Mouse-ear cress) PE=2 SV=2	PREDICTED: pentatricopeptide repeat-containing protein At2g27610-like [Solanum lycopersicum]
Solyc02g064800.2	0.0003353	-1.28963	down	[R]	General function prediction only	--	--	Protein Mut11 GN=Mut11 OS=Chlamydomonas reinhardtii (Chlamydomonas smithii) PE=2 SV=1	PREDICTED: uncharacterized protein LOC101268835 [Solanum lycopersicum]
Solyc01g107430.2	0.00334061	-1.28602	down	--	--	Molecular Function: DNA binding (GO:0003677);; Molecular Function: sequence-specific DNA binding transcription factor activity (GO:0003700);; Cellular Component: nucleus (GO:0005634);; Biological Process: iron ion transport (GO:0006826);; Molecular Function: zinc ion binding (GO:0008270);; Biological Process: regulation of cell size (GO:0008361);; Biological Process: hormone-mediated signaling pa…	--	Zinc finger protein 4 GN=ZFP4 OS=Arabidopsis thaliana (Mouse-ear cress) PE=2 SV=2	PREDICTED: zinc finger protein 7-like [Solanum lycopersicum]
Solyc05g005960.2	0.00597882	-1.28424	down	[E]	Amino acid transport and metabolism	Cellular Component: plasma membrane (GO:0005886);; Biological Process: nitrogen compound metabolic process (GO:0006807);; Biological Process: transport (GO:0006810);; Biological Process: oligopeptide transport (GO:0006857);; Cellular Component: plasmodesma (GO:0009506);; Cellular Component: plant-type vacuole membrane (GO:0009705);; Molecular Function: oligopeptide transporter activity (GO:001519…	--	Probable peptide transporter At1g52190 GN=At1g52190 OS=Arabidopsis thaliana (Mouse-ear cress) PE=1 SV=1	PREDICTED: probable peptide transporter At1g52190-like [Solanum lycopersicum]
Solyc08g080570.2	0.000133789	-1.28412	down	[M]	Cell wall/membrane/envelope biogenesis	Molecular Function: nucleotide binding (GO:0000166);; Molecular Function: UDP-glucose 4-epimerase activity (GO:0003978);; Cellular Component: Golgi apparatus (GO:0005794);; Cellular Component: Golgi stack (GO:0005795);; Cellular Component: cytosol (GO:0005829);; Cellular Component: plasma membrane (GO:0005886);; Biological Process: response to stress (GO:0006950);; Biological Process: signal tran…	K01784|0.0|pop:POPTR_817341|UDP-glucose 4-epimerase (EC:5.1.3.2)	Bifunctional UDP-glucose 4-epimerase and UDP-xylose 4-epimerase 1 GN=UGE1 OS=Arabidopsis thaliana (Mouse-ear cress) PE=1 SV=2	PREDICTED: UDP-glucose 4-epimerase 1-like [Solanum lycopersicum]
Solyc10g005690.2	0.00121492	-1.27998	down	[P]	Inorganic ion transport and metabolism	Molecular Function: voltage-gated chloride channel activity (GO:0005247);; Cellular Component: Golgi apparatus (GO:0005794);; Biological Process: chloride transport (GO:0006821);; Cellular Component: chloroplast (GO:0009507);; Cellular Component: integral to membrane (GO:0016021);; Molecular Function: adenyl nucleotide binding (GO:0030554);; Biological Process: transmembrane transport (GO:0055085…	--	Chloride channel protein CLC-f GN=F20N2.5 OS=Arabidopsis thaliana (Mouse-ear cress) PE=2 SV=2	PREDICTED: chloride channel protein CLC-f-like [Solanum lycopersicum]
Solyc06g054540.2	0.000247518	-1.27894	down	--	--	Molecular Function: ubiquitin-protein ligase activity (GO:0004842);; Cellular Component: nucleus (GO:0005634);; Cellular Component: cytoplasm (GO:0005737);; Molecular Function: transcription factor binding (GO:0008134);; Molecular Function: zinc ion binding (GO:0008270);; Biological Process: protein ubiquitination (GO:0016567);; Biological Process: negative regulation of defense response to bacte…	K10144|0.0|ath:AT5G18650|zinc finger (C3HC4-type RING finger) family protein	--	PREDICTED: RING finger and CHY zinc finger domain-containing protein 1-like [Solanum lycopersicum]
Solyc09g065180.2	0.000771956	-1.27794	down	[MG]	--	Molecular Function: mRNA binding (GO:0003729);; Molecular Function: catalytic activity (GO:0003824);; Molecular Function: protein binding (GO:0005515);; Biological Process: pentose-phosphate shunt (GO:0006098);; Biological Process: rRNA processing (GO:0006364);; Biological Process: signal transduction (GO:0007165);; Molecular Function: poly(U) RNA binding (GO:0008266);; Biological Process: isopre…	--	Chloroplast stem-loop binding protein of 41 kDa a, chloroplastic (Precursor) GN=CSP41A OS=Arabidopsis thaliana (Mouse-ear cress) PE=1 SV=1	mRNA binding protein precursor [Solanum lycopersicum]
Solyc01g007130.2	0.000166553	-1.27784	down	[RTKL]	--	Biological Process: activation of MAPKK activity (GO:0000186);; Biological Process: immune system process (GO:0002376);; Molecular Function: transmembrane receptor protein serine/threonine kinase activity (GO:0004675);; Molecular Function: MAP kinase kinase kinase activity (GO:0004709);; Molecular Function: protein binding (GO:0005515);; Molecular Function: ATP binding (GO:0005524);; Cellular Com…	--	Probable receptor protein kinase TMK1 (Precursor) GN=TMK1 OS=Arabidopsis thaliana (Mouse-ear cress) PE=1 SV=1	PREDICTED: probable receptor protein kinase TMK1-like [Solanum lycopersicum]
Solyc01g081490.2	0.00123077	-1.2775	down	[K]	Transcription	Molecular Function: plastid sigma factor activity (GO:0001053);; Molecular Function: DNA binding (GO:0003677);; Molecular Function: sequence-specific DNA binding transcription factor activity (GO:0003700);; Molecular Function: DNA-directed RNA polymerase activity (GO:0003899);; Molecular Function: protein binding (GO:0005515);; Biological Process: pentose-phosphate shunt (GO:0006098);; Biological…	--	RNA polymerase sigma factor sigB (Precursor) GN=At1g08540 OS=Arabidopsis thaliana (Mouse-ear cress) PE=2 SV=2	PREDICTED: RNA polymerase sigma factor sigB-like [Solanum lycopersicum]
Solyc01g095330.2	0.000139862	-1.27582	down	--	--	Biological Process: response to stress (GO:0006950);; Biological Process: response to abiotic stimulus (GO:0009628);;	--	BAG family molecular chaperone regulator 6 GN=T3F17.11 OS=Arabidopsis thaliana (Mouse-ear cress) PE=1 SV=1	PREDICTED: BAG family molecular chaperone regulator 6-like [Solanum lycopersicum]
Solyc11g011260.1	0.000172886	-1.27519	down	--	--	Molecular Function: sequence-specific DNA binding transcription factor activity (GO:0003700);; Molecular Function: protein binding (GO:0005515);; Cellular Component: nucleus (GO:0005634);; Biological Process: glycolysis (GO:0006096);; Biological Process: regulation of transcription, DNA-dependent (GO:0006355);; Biological Process: tryptophan metabolic process (GO:0006568);; Biological Process: re…	K14494|0.0|vvi:100253268|hypothetical protein LOC100253268	DELLA protein GAI GN=GAI OS=Solanum lycopersicum (Tomato) PE=2 SV=1	DELLA protein GAI [Solanum lycopersicum]
Solyc02g021480.2	0.0020198	-1.27316	down	--	--	Cellular Component: nucleus (GO:0005634);; Cellular Component: membrane (GO:0016020);; Biological Process: metal ion transport (GO:0030001);; Molecular Function: metal ion transmembrane transporter activity (GO:0046873);; Biological Process: transmembrane transport (GO:0055085);;	--	--	PREDICTED: uncharacterized protein LOC101260978 [Solanum lycopersicum]
Solyc09g083190.2	0.00599992	-1.2716	down	--	--	Biological Process: response to oxidative stress (GO:0006979);; Cellular Component: chloroplast thylakoid membrane (GO:0009535);; Biological Process: thylakoid membrane organization (GO:0010027);; Biological Process: isopentenyl diphosphate biosynthetic process, mevalonate-independent pathway (GO:0019288);; Biological Process: cellular cation homeostasis (GO:0030003);; Biological Process: divalen…	--	--	PREDICTED: uncharacterized protein LOC101266364 [Solanum lycopersicum]
Solyc05g050540.2	0.00682576	-1.26988	down	[Q]	Secondary metabolites biosynthesis, transport and catabolism	Molecular Function: copper ion binding (GO:0005507);; Cellular Component: extracellular region (GO:0005576);; Molecular Function: L-ascorbate oxidase activity (GO:0008447);; Biological Process: response to water deprivation (GO:0009414);; Biological Process: lignin biosynthetic process (GO:0009809);; Biological Process: plant-type cell wall biogenesis (GO:0009832);; Biological Process: glucuronox…	--	Laccase-6 (Precursor) GN=LAC6 OS=Arabidopsis thaliana (Mouse-ear cress) PE=2 SV=1	PREDICTED: laccase-6-like [Solanum lycopersicum]
Solyc03g121920.2	0.000311493	-1.26987	down	--	--	Cellular Component: mitochondrial inner membrane (GO:0005743);; Biological Process: cation transport (GO:0006812);; Biological Process: mitochondrial transport (GO:0006839);; Biological Process: amino acid transport (GO:0006865);; Molecular Function: cation transmembrane transporter activity (GO:0008324);; Cellular Component: plastid envelope (GO:0009526);; Molecular Function: amino acid transmem…	--	Mitochondrial arginine transporter BAC2 GN=BAC2 OS=Arabidopsis thaliana (Mouse-ear cress) PE=1 SV=1	PREDICTED: solute carrier family 25 member 44-like [Solanum lycopersicum]
Solyc09g065570.2	0.00190403	-1.2688	down	[RTKL]	--	Biological Process: MAPK cascade (GO:0000165);; Molecular Function: protein serine/threonine kinase activity (GO:0004674);; Molecular Function: ATP binding (GO:0005524);; Cellular Component: nucleus (GO:0005634);; Cellular Component: plasma membrane (GO:0005886);; Biological Process: DNA replication (GO:0006260);; Biological Process: chromatin silencing (GO:0006342);; Biological Process: protein …	--	Serine/threonine-protein kinase Nek2 GN=NEK2 OS=Oryza sativa subsp. indica (Rice) PE=2 SV=1	PREDICTED: serine/threonine-protein kinase Nek2-like [Solanum lycopersicum]
Solyc11g006710.1	0.00241047	-1.26786	down	[E]	Amino acid transport and metabolism	Biological Process: amino acid transmembrane transport (GO:0003333);; Molecular Function: catalase activity (GO:0004096);; Molecular Function: L-glutamate transmembrane transporter activity (GO:0005313);; Molecular Function: protein binding (GO:0005515);; Cellular Component: cell wall (GO:0005618);; Cellular Component: mitochondrion (GO:0005739);; Cellular Component: peroxisome (GO:0005777);; Cel…	--	Cationic amino acid transporter 7, chloroplastic (Precursor) GN=CAT7 OS=Arabidopsis thaliana (Mouse-ear cress) PE=3 SV=1	PREDICTED: cationic amino acid transporter 7, chloroplastic-like [Solanum lycopersicum]
Solyc03g111610.2	0.000617824	-1.2674	down	[R]	General function prediction only	Molecular Function: nuclease activity (GO:0004518);; Biological Process: pentose-phosphate shunt (GO:0006098);; Biological Process: DNA repair (GO:0006281);; Cellular Component: chloroplast stroma (GO:0009570);; Cellular Component: chloroplast envelope (GO:0009941);; Biological Process: thylakoid membrane organization (GO:0010027);; Biological Process: stomatal complex morphogenesis (GO:0010103);…	--	--	PREDICTED: protein CbbY-like [Solanum lycopersicum]
Solyc12g005370.1	0.00147418	-1.26584	down	--	--	Biological Process: immune system process (GO:0002376);; Molecular Function: peroxidase activity (GO:0004601);; Cellular Component: extracellular region (GO:0005576);; Cellular Component: nucleus (GO:0005634);; Cellular Component: endoplasmic reticulum (GO:0005783);; Cellular Component: plasma membrane (GO:0005886);; Biological Process: iron ion transport (GO:0006826);; Biological Process: respon…	K00430|1e-165|vvi:100262330|hypothetical protein LOC100262330	Peroxidase 27 (Precursor) GN=T4P13.12 OS=Arabidopsis thaliana (Mouse-ear cress) PE=1 SV=1	PREDICTED: peroxidase 27-like [Solanum lycopersicum]
Solyc09g082690.2	0.000171644	-1.26482	down	--	--	Biological Process: response to cold (GO:0009409);; Cellular Component: chloroplast thylakoid membrane (GO:0009535);; Biological Process: anthocyanin-containing compound biosynthetic process (GO:0009718);; Biological Process: response to sucrose stimulus (GO:0009744);; Biological Process: positive regulation of seed germination (GO:0010030);; Biological Process: photoprotection (GO:0010117);; Bio…	--	Early light-induced protein 1, chloroplastic (Precursor) GN=ELIP1 OS=Arabidopsis thaliana (Mouse-ear cress) PE=1 SV=1	PREDICTED: early light-induced protein, chloroplastic-like isoform 2 [Solanum lycopersicum]
Solyc03g077920.1	0.00779404	-1.26385	down	--	--	Molecular Function: protein binding (GO:0005515);; Cellular Component: nucleus (GO:0005634);; Cellular Component: endoplasmic reticulum (GO:0005783);; Cellular Component: plasmodesma (GO:0009506);; Biological Process: cellular process (GO:0009987);; Cellular Component: integral to membrane (GO:0016021);; Biological Process: cellular protein localization (GO:0034613);; Biological Process: long-day…	--	C2 and GRAM domain-containing protein At1g03370 GN=At1g03370 OS=Arabidopsis thaliana (Mouse-ear cress) PE=2 SV=4	PREDICTED: multiple C2 and transmembrane domain-containing protein 1-like [Solanum lycopersicum]
Solyc01g080460.2	0.000317197	-1.26076	down	[G]	Carbohydrate transport and metabolism	Molecular Function: ATP binding (GO:0005524);; Cellular Component: nucleus (GO:0005634);; Cellular Component: cytosol (GO:0005829);; Biological Process: pyruvate metabolic process (GO:0006090);; Biological Process: lipid biosynthetic process (GO:0008610);; Biological Process: response to light stimulus (GO:0009416);; Cellular Component: chloroplast stroma (GO:0009570);; Biological Process: photos…	K01006|0.0|vvi:100247690|hypothetical protein LOC100247690	Pyruvate, phosphate dikinase, chloroplastic (Precursor) GN=PPD OS=Mesembryanthemum crystallinum (Common ice plant) PE=2 SV=1	PREDICTED: pyruvate, phosphate dikinase, chloroplastic-like [Solanum lycopersicum]
Solyc03g113630.2	0.00681494	-1.25429	down	--	--	Biological Process: carbohydrate metabolic process (GO:0005975);; Biological Process: rRNA processing (GO:0006364);; Biological Process: tRNA metabolic process (GO:0006399);; Cellular Component: chloroplast (GO:0009507);; Cellular Component: plastid chromosome (GO:0009508);; Biological Process: chloroplast relocation (GO:0009902);; Biological Process: leaf morphogenesis (GO:0009965);; Biological …	--	Pentatricopeptide repeat-containing protein At1g74850, chloroplastic (Precursor) GN=PTAC2 OS=Arabidopsis thaliana (Mouse-ear cress) PE=2 SV=1	PREDICTED: pentatricopeptide repeat-containing protein At1g74850, chloroplastic-like [Solanum lycopersicum]
Solyc09g011810.2	0.000919719	-1.25367	down	[G]	Carbohydrate transport and metabolism	Biological Process: maltose metabolic process (GO:0000023);; Molecular Function: fructose-2,6-bisphosphate 2-phosphatase activity (GO:0004331);; Cellular Component: nucleus (GO:0005634);; Cellular Component: cytosol (GO:0005829);; Biological Process: starch catabolic process (GO:0005983);; Biological Process: sucrose metabolic process (GO:0005985);; Biological Process: sucrose biosynthetic proces…	K03841|0.0|vvi:100240924|hypothetical protein LOC100240924	Fructose-1,6-bisphosphatase, chloroplastic (Precursor) GN=FBP OS=Arabidopsis thaliana (Mouse-ear cress) PE=2 SV=2	PREDICTED: fructose-1,6-bisphosphatase, chloroplastic-like [Solanum lycopersicum]
Solyc05g045670.2	0.00088228	-1.24915	down	--	--	Molecular Function: inorganic phosphate transmembrane transporter activity (GO:0005315);; Molecular Function: nucleotide-sugar transmembrane transporter activity (GO:0005338);; Molecular Function: glucose transmembrane transporter activity (GO:0005355);; Cellular Component: mitochondrion (GO:0005739);; Cellular Component: vacuolar membrane (GO:0005774);; Cellular Component: plasma membrane (GO:00…	--	Glucose-6-phosphate/phosphate translocator 2, chloroplastic (Precursor) GN=GPT2 OS=Arabidopsis thaliana (Mouse-ear cress) PE=2 SV=2	PREDICTED: glucose-6-phosphate/phosphate translocator 2, chloroplastic-like [Solanum lycopersicum]
Solyc04g015490.2	0.00103764	-1.24812	down	[H]	Coenzyme transport and metabolism	Molecular Function: ATP binding (GO:0005524);; Cellular Component: chloroplast thylakoid (GO:0009534);; Cellular Component: chloroplast stroma (GO:0009570);; Biological Process: cytokinin metabolic process (GO:0009690);; Cellular Component: magnesium chelatase complex (GO:0010007);; Biological Process: photosynthesis (GO:0015979);; Biological Process: chlorophyll biosynthetic process (GO:0015995)…	K03404|0.0|rcu:RCOM_1578810|Magnesium-chelatase subunit chlD, chloroplast precursor, putative (EC:6.6.1.1)	Magnesium-chelatase subunit ChlD, chloroplastic (Precursor) GN=CHLD OS=Nicotiana tabacum (Common tobacco) PE=2 SV=1	PREDICTED: magnesium-chelatase subunit ChlD, chloroplastic-like [Solanum lycopersicum]
Solyc01g110000.2	0.000553854	-1.24806	down	[G]	Carbohydrate transport and metabolism	Molecular Function: beta-galactosidase activity (GO:0004565);; Cellular Component: cytosol (GO:0005829);; Biological Process: carbohydrate metabolic process (GO:0005975);; Biological Process: acetyl-CoA metabolic process (GO:0006084);; Biological Process: polyamine catabolic process (GO:0006598);; Cellular Component: plant-type cell wall (GO:0009505);; Cellular Component: plasmodesma (GO:0009506)…	--	Beta-galactosidase 3 (Precursor) OS=Arabidopsis thaliana (Mouse-ear cress) PE=1 SV=1	PREDICTED: uncharacterized protein LOC101263645 [Solanum lycopersicum]
Solyc01g105020.2	0.00680832	-1.24716	down	--	--	Molecular Function: phosphoprotein phosphatase activity (GO:0004721);; Biological Process: metabolic process (GO:0008152);; Cellular Component: plastid (GO:0009536);; Cellular Component: chloroplast stroma (GO:0009570);; Biological Process: primary metabolic process (GO:0044238);; Biological Process: cellular macromolecule metabolic process (GO:0044260);;	--	Probable protein phosphatase 2C 71 OS=Oryza sativa subsp. japonica (Rice) PE=2 SV=1	PREDICTED: uncharacterized protein LOC101266075 [Solanum lycopersicum]
Solyc04g081320.2	0.00171664	-1.24676	down	--	--	Molecular Function: protein disulfide isomerase activity (GO:0003756);; Biological Process: pentose-phosphate shunt (GO:0006098);; Biological Process: rRNA processing (GO:0006364);; Biological Process: protein folding (GO:0006457);; Cellular Component: chloroplast thylakoid membrane (GO:0009535);; Cellular Component: chloroplast stroma (GO:0009570);; Biological Process: plastid organization (GO:0…	--	Protein disulfide-isomerase LQY1 (Precursor) GN=LQY1 OS=Arabidopsis thaliana (Mouse-ear cress) PE=1 SV=1	PREDICTED: protein disulfide-isomerase LQY1-like isoform 1 [Solanum lycopersicum]
Solyc03g113350.2	0.000286108	-1.24577	down	--	--	Biological Process: iron ion transport (GO:0006826);; Biological Process: response to zinc ion (GO:0010043);; Biological Process: cellular response to iron ion starvation (GO:0010106);; Biological Process: response to nitrate (GO:0010167);; Biological Process: nitrate transport (GO:0015706);;	--	--	PREDICTED: uncharacterized protein LOC101255897 [Solanum lycopersicum]
Solyc03g034170.2	0.0022356	-1.2451	down	--	--	Biological Process: maltose metabolic process (GO:0000023);; Cellular Component: chloroplast thylakoid membrane (GO:0009535);; Cellular Component: chloroplast envelope (GO:0009941);; Biological Process: leaf morphogenesis (GO:0009965);; Biological Process: photosystem II assembly (GO:0010207);; Biological Process: starch biosynthetic process (GO:0019252);; Biological Process: cell differentiation…	--	--	PREDICTED: thylakoid membrane protein slr0575-like [Solanum lycopersicum]
Solyc06g072710.2	0.00155762	-1.24354	down	[K]	Transcription	Molecular Function: plastid sigma factor activity (GO:0001053);; Molecular Function: DNA binding (GO:0003677);; Molecular Function: sequence-specific DNA binding transcription factor activity (GO:0003700);; Molecular Function: DNA-directed RNA polymerase activity (GO:0003899);; Molecular Function: protein binding (GO:0005515);; Biological Process: pentose-phosphate shunt (GO:0006098);; Biological…	--	RNA polymerase sigma factor sigA (Precursor) GN=At1g64860 OS=Arabidopsis thaliana (Mouse-ear cress) PE=1 SV=1	PREDICTED: RNA polymerase sigma factor sigA-like [Solanum lycopersicum]
Solyc03g025610.1	0.00185338	-1.24321	down	[O]	Posttranslational modification, protein turnover, chaperones	Molecular Function: serine-type endopeptidase activity (GO:0004252);; Cellular Component: vacuolar membrane (GO:0005774);; Cellular Component: plasma membrane (GO:0005886);; Biological Process: proteolysis (GO:0006508);; Molecular Function: tripeptidyl-peptidase activity (GO:0008240);; Cellular Component: chloroplast (GO:0009507);; Biological Process: gravitropism (GO:0009630);; Cellular Componen…	K01280|0.0|vvi:100248019|hypothetical protein LOC100248019	--	PREDICTED: tripeptidyl-peptidase 2-like [Solanum lycopersicum]
Solyc03g111700.2	0.00880471	-1.24216	down	[R]	General function prediction only	Cellular Component: chloroplast (GO:0009507);; Biological Process: photosystem II assembly (GO:0010207);; Biological Process: myo-inositol hexakisphosphate biosynthetic process (GO:0010264);; Molecular Function: hydrolase activity (GO:0016787);;	--	--	PREDICTED: uncharacterized protein LOC101254186 [Solanum lycopersicum]
Solyc04g063240.2	0.0053974	-1.24199	down	--	--	Cellular Component: mitochondrion (GO:0005739);; Biological Process: chloroplast organization (GO:0009658);;	--	--	PREDICTED: uncharacterized protein LOC101252980 isoform 1 [Solanum lycopersicum]
Solyc05g010320.2	0.000346018	-1.24176	down	--	--	Biological Process: flavonoid biosynthetic process (GO:0009813);; Molecular Function: chalcone isomerase activity (GO:0045430);;	K01859|1e-103|vvi:100233078|CHI, CHI1, CHI2	Chalcone--flavonone isomerase GN=CHI OS=Nicotiana tabacum (Common tobacco) PE=2 SV=1	PREDICTED: chalcone--flavonone isomerase-like [Solanum lycopersicum]
Solyc07g047740.2	0.00198523	-1.24168	down	--	--	Biological Process: immune system process (GO:0002376);; Molecular Function: peroxidase activity (GO:0004601);; Cellular Component: extracellular region (GO:0005576);; Cellular Component: nucleus (GO:0005634);; Cellular Component: endoplasmic reticulum (GO:0005783);; Biological Process: iron ion transport (GO:0006826);; Biological Process: response to oxidative stress (GO:0006979);; Biological Pr…	K00430|1e-164|pop:POPTR_718485|hypothetical protein	Peroxidase 3 (Precursor) GN=YUP8H12.13 OS=Arabidopsis thaliana (Mouse-ear cress) PE=2 SV=1	peroxidase precursor [Solanum lycopersicum]
Solyc09g097780.2	0.000569377	-1.24164	down	--	--	Molecular Function: protein binding (GO:0005515);; Biological Process: nitrogen compound metabolic process (GO:0006807);; Biological Process: response to stress (GO:0006950);; Cellular Component: plant-type cell wall (GO:0009505);; Cellular Component: plasmodesma (GO:0009506);; Biological Process: response to abiotic stimulus (GO:0009628);; Biological Process: response to organic substance (GO:00…	--	Glycine-rich cell wall structural protein (Precursor) GN=GRP OS=Hordeum vulgare (Barley) PE=2 SV=1	PREDICTED: uncharacterized protein LOC101244811 [Solanum lycopersicum]
Solyc10g077040.1	0.00028086	-1.23885	down	--	--	Molecular Function: DNA binding (GO:0003677);; Molecular Function: iron ion binding (GO:0005506);; Biological Process: rRNA processing (GO:0006364);; Biological Process: unsaturated fatty acid biosynthetic process (GO:0006636);; Biological Process: response to light stimulus (GO:0009416);; Cellular Component: chloroplast thylakoid membrane (GO:0009535);; Biological Process: chloroplast organizati…	K04035|0.0|vvi:100241461|hypothetical protein LOC100241461	Magnesium-protoporphyrin IX monomethyl ester [oxidative] cyclase, chloroplastic (Precursor) GN=At3g56940 OS=Arabidopsis thaliana (Mouse-ear cress) PE=1 SV=2	PREDICTED: magnesium-protoporphyrin IX monomethyl ester [oxidative] cyclase, chloroplastic-like [Solanum lycopersicum]
Solyc03g115900.2	0.000320898	-1.23853	down	--	--	Cellular Component: photosystem I (GO:0009522);; Cellular Component: photosystem II (GO:0009523);; Cellular Component: chloroplast thylakoid membrane (GO:0009535);; Biological Process: response to blue light (GO:0009637);; Biological Process: photosynthesis, light harvesting (GO:0009765);; Biological Process: photosynthesis, light harvesting in photosystem I (GO:0009768);; Cellular Component: chl…	K08910|1e-170|vvi:100232934|LHCA1	Chlorophyll a-b binding protein 4, chloroplastic (Precursor) GN=F1P2.20 OS=Arabidopsis thaliana (Mouse-ear cress) PE=1 SV=1	PREDICTED: chlorophyll a-b binding protein P4, chloroplastic-like [Solanum lycopersicum]
Solyc11g022460.1	0.00486604	-1.23831	down	--	--	Cellular Component: nucleus (GO:0005634);; Cellular Component: plasmodesma (GO:0009506);; Cellular Component: chloroplast (GO:0009507);; Cellular Component: cell part (GO:0044464);;	--	C2 and GRAM domain-containing protein At1g03370 GN=At1g03370 OS=Arabidopsis thaliana (Mouse-ear cress) PE=2 SV=4	PREDICTED: uncharacterized protein LOC101257134 [Solanum lycopersicum]
Solyc02g083280.2	0.000344587	-1.23624	down	[P]	Inorganic ion transport and metabolism	Biological Process: transition metal ion transport (GO:0000041);; Molecular Function: thiosulfate sulfurtransferase activity (GO:0004792);; Molecular Function: protein binding (GO:0005515);; Cellular Component: nucleus (GO:0005634);; Biological Process: nucleobase-containing compound metabolic process (GO:0006139);; Biological Process: anion transport (GO:0006820);; Biological Process: response t…	--	Rhodanese-like domain-containing protein 15, chloroplastic (Precursor) OS=Arabidopsis thaliana (Mouse-ear cress) PE=2 SV=1	PREDICTED: rhodanese-like domain-containing protein 15, chloroplastic-like isoform 1 [Solanum lycopersicum]
Solyc12g044950.1	0.00541561	-1.23599	down	[I]	Lipid transport and metabolism	Cellular Component: endoplasmic reticulum (GO:0005783);; Biological Process: lipid metabolic process (GO:0006629);; Biological Process: fatty acid biosynthetic process (GO:0006633);; Biological Process: nitrogen compound metabolic process (GO:0006807);; Biological Process: response to temperature stimulus (GO:0009266);; Cellular Component: chloroplast envelope (GO:0009941);; Molecular Function: o…	K10256|1e-159|pop:POPTR_667376|omega-6 fatty acid desaturase	Omega-6 fatty acid desaturase, endoplasmic reticulum isozyme 2 GN=FAD2-2 OS=Glycine max (Soybean) PE=2 SV=1	lipid desaturase-like protein [Solanum lycopersicum]
Solyc03g119270.1	0.00310322	-1.23571	down	--	--	Molecular Function: protein binding (GO:0005515);; Biological Process: intracellular protein transport (GO:0006886);; Biological Process: intra-Golgi vesicle-mediated transport (GO:0006891);; Biological Process: cellular membrane fusion (GO:0006944);; Biological Process: endosome organization (GO:0007032);; Cellular Component: membrane (GO:0016020);; Cellular Component: intracellular membrane-bou…	K12396|0.0|vvi:100261087|hypothetical protein LOC100261087	AP-3 complex subunit delta GN=DELTA-ADR OS=Arabidopsis thaliana (Mouse-ear cress) PE=1 SV=1	PREDICTED: AP-3 complex subunit delta-like [Solanum lycopersicum]
Solyc01g094340.2	0.00250854	-1.23239	down	[I]	Lipid transport and metabolism	Molecular Function: acetyl-CoA carboxylase activity (GO:0003989);; Biological Process: fatty acid metabolic process (GO:0006631);; Biological Process: fatty acid biosynthetic process (GO:0006633);; Biological Process: ubiquinone biosynthetic process (GO:0006744);; Cellular Component: acetyl-CoA carboxylase complex (GO:0009317);; Cellular Component: chloroplast (GO:0009507);; Cellular Component: c…	K01962|0.0|vvi:100256854|hypothetical protein LOC100256854	Acetyl-coenzyme A carboxylase carboxyl transferase subunit alpha, chloroplastic (Precursor) GN=CAC3 OS=Arabidopsis thaliana (Mouse-ear cress) PE=1 SV=1	PREDICTED: acetyl-coenzyme A carboxylase carboxyl transferase subunit alpha, chloroplastic-like [Solanum lycopersicum]
Solyc02g067050.2	0.00317816	-1.22657	down	[K]	Transcription	Cellular Component: chloroplast thylakoid lumen (GO:0009543);;	K07735|1e-138|vvi:100261075|hypothetical protein LOC100261075	--	PREDICTED: UPF0301 protein CHU_1773-like [Solanum lycopersicum]
Solyc01g057310.2	0.0034563	-1.22446	down	--	--	Biological Process: cytokinesis (GO:0000910);; Molecular Function: binding (GO:0005488);; Cellular Component: cytoplasm (GO:0005737);; Biological Process: cellular protein modification process (GO:0006464);; Biological Process: cell cycle (GO:0007049);; Biological Process: post-embryonic development (GO:0009791);; Cellular Component: nuclear lumen (GO:0031981);; Cellular Component: intracellular …	--	WEB family protein At4g27595, chloroplastic (Precursor) GN=At4g27595 OS=Arabidopsis thaliana (Mouse-ear cress) PE=2 SV=1	PREDICTED: uncharacterized protein LOC101249485 [Solanum lycopersicum]
Solyc05g009150.2	0.000404795	-1.22237	down	--	--	Molecular Function: zinc ion binding (GO:0008270);; Biological Process: embryo development ending in seed dormancy (GO:0009793);;	--	Leucine-rich repeat extensin-like protein 6 (Precursor) GN=LRX6 OS=Arabidopsis thaliana (Mouse-ear cress) PE=2 SV=1	PREDICTED: uncharacterized protein LOC101250214 [Solanum lycopersicum]
Solyc12g009440.1	0.00863849	-1.22221	down	--	--	Molecular Function: protein binding (GO:0005515);; Biological Process: cellular metabolic process (GO:0044237);; Biological Process: primary metabolic process (GO:0044238);; Biological Process: organic substance metabolic process (GO:0071704);; Biological Process: cellular component organization or biogenesis (GO:0071840);;	--	--	PREDICTED: uncharacterized protein LOC101257241 [Solanum lycopersicum]
Solyc01g073670.2	0.00349176	-1.2201	down	[G]	Carbohydrate transport and metabolism	Cellular Component: membrane (GO:0016020);;	--	--	PREDICTED: major facilitator superfamily domain-containing protein 12-like [Solanum lycopersicum]
Solyc09g014280.1	0.000407885	-1.21948	down	--	--	Cellular Component: cytoplasm (GO:0005737);; Molecular Function: O-acyltransferase activity (GO:0008374);; Biological Process: anatomical structure morphogenesis (GO:0009653);; Biological Process: cellular component organization (GO:0016043);; Molecular Function: N-acyltransferase activity (GO:0016410);; Molecular Function: transferase activity, transferring acyl groups other than amino-acyl grou…	--	BAHD acyltransferase DCR GN=MRO11.2 OS=Arabidopsis thaliana (Mouse-ear cress) PE=2 SV=1	PREDICTED: BAHD acyltransferase DCR-like [Solanum lycopersicum]
Solyc01g107890.2	0.000434278	-1.21873	down	--	--	Biological Process: DNA metabolic process (GO:0006259);; Biological Process: RNA metabolic process (GO:0016070);; Biological Process: gene silencing (GO:0016458);; Biological Process: cell cycle process (GO:0022402);; Biological Process: cellular macromolecule biosynthetic process (GO:0034645);; Biological Process: regulation of gene expression, epigenetic (GO:0040029);; Cellular Component: intra…	--	Filament-like plant protein 7 GN=FPP7 OS=Arabidopsis thaliana (Mouse-ear cress) PE=3 SV=2	PREDICTED: filament-like plant protein 6-like [Solanum lycopersicum]
Solyc09g008860.2	0.000434757	-1.21707	down	[RTKL]	--	Molecular Function: DNA binding (GO:0003677);; Molecular Function: protein serine/threonine kinase activity (GO:0004674);; Molecular Function: ATP binding (GO:0005524);; Cellular Component: nucleus (GO:0005634);; Cellular Component: vacuolar membrane (GO:0005774);; Cellular Component: plasma membrane (GO:0005886);; Biological Process: cellular glucan metabolic process (GO:0006073);; Biological Pr…	--	Probable leucine-rich repeat receptor-like protein kinase At1g68400 (Precursor) GN=At1g68400 OS=Arabidopsis thaliana (Mouse-ear cress) PE=2 SV=1	PREDICTED: probable leucine-rich repeat receptor-like protein kinase At1g68400-like [Solanum lycopersicum]
Solyc09g074410.2	0.00759967	-1.21653	down	[IQR]	--	Molecular Function: nucleotide binding (GO:0000166);; Molecular Function: 3-oxoacyl-[acyl-carrier-protein] reductase (NADPH) activity (GO:0004316);; Molecular Function: copper ion binding (GO:0005507);; Cellular Component: cytosol (GO:0005829);; Biological Process: proline biosynthetic process (GO:0006561);; Biological Process: response to heat (GO:0009408);; Biological Process: response to water…	--	Zerumbone synthase GN=ZSD1 OS=Zingiber zerumbet (Shampoo ginger) PE=1 SV=1	PREDICTED: zerumbone synthase-like [Solanum lycopersicum]
Solyc01g079570.2	0.0010629	-1.21538	down	[G]	Carbohydrate transport and metabolism	Cellular Component: vacuolar membrane (GO:0005774);; Biological Process: carbohydrate metabolic process (GO:0005975);; Molecular Function: beta-glucosidase activity (GO:0008422);; Molecular Function: xylan 1,4-beta-xylosidase activity (GO:0009044);; Cellular Component: plant-type cell wall (GO:0009505);; Biological Process: seed coat development (GO:0010214);; Biological Process: arabinan catabol…	K05349|0.0|vvi:100252178|hypothetical protein LOC100252178	Probable beta-D-xylosidase 2 (Precursor) GN=BXL2 OS=Arabidopsis thaliana (Mouse-ear cress) PE=2 SV=1	SlArf/Xyl2 protein precursor [Solanum lycopersicum]
Solyc11g044910.1	0.00146812	-1.21531	down	[G]	Carbohydrate transport and metabolism	Cellular Component: vacuolar membrane (GO:0005774);; Biological Process: carbohydrate metabolic process (GO:0005975);; Molecular Function: beta-glucosidase activity (GO:0008422);; Molecular Function: xylan 1,4-beta-xylosidase activity (GO:0009044);; Cellular Component: plant-type cell wall (GO:0009505);; Biological Process: seed coat development (GO:0010214);; Biological Process: arabinan catabol…	--	Beta-D-xylosidase 1 (Precursor) GN=K7J8.3 OS=Arabidopsis thaliana (Mouse-ear cress) PE=1 SV=1	SlArf/Xyl1 protein precursor [Solanum lycopersicum]
Solyc04g006940.2	0.00287204	-1.21275	down	[P]	Inorganic ion transport and metabolism	Molecular Function: magnesium ion binding (GO:0000287);; Molecular Function: phospholipid-translocating ATPase activity (GO:0004012);; Molecular Function: calmodulin binding (GO:0005516);; Molecular Function: ATP binding (GO:0005524);; Cellular Component: plasma membrane (GO:0005886);; Biological Process: ion transport (GO:0006811);; Biological Process: cation transport (GO:0006812);; Biological …	K01530|0.0|vvi:100256123|hypothetical protein LOC100256123	Putative phospholipid-transporting ATPase 9 GN=ALA9 OS=Arabidopsis thaliana (Mouse-ear cress) PE=3 SV=1	PREDICTED: putative phospholipid-transporting ATPase 9-like [Solanum lycopersicum]
Solyc04g049800.2	0.00288975	-1.21094	down	--	--	Molecular Function: sequence-specific DNA binding RNA polymerase II transcription factor activity (GO:0000981);; Molecular Function: DNA binding (GO:0003677);; Cellular Component: nucleolus (GO:0005730);; Biological Process: regulation of glycolysis (GO:0006110);; Biological Process: regulation of transcription, DNA-dependent (GO:0006355);; Biological Process: response to water deprivation (GO:00…	K09284|1e-123|vvi:100246815|hypothetical protein LOC100246815	Ethylene-responsive transcription factor RAP2-7 GN=T17D12.11 OS=Arabidopsis thaliana (Mouse-ear cress) PE=2 SV=2	PREDICTED: ethylene-responsive transcription factor RAP2-7-like [Solanum lycopersicum]
Solyc08g075520.2	0.000490573	-1.21054	down	--	--	Cellular Component: nucleus (GO:0005634);; Cellular Component: chloroplast (GO:0009507);;	--	--	PREDICTED: uncharacterized protein LOC101249748 isoform 1 [Solanum lycopersicum]
Solyc10g008740.2	0.000634613	-1.20848	down	[H]	Coenzyme transport and metabolism	Molecular Function: ATP binding (GO:0005524);; Cellular Component: cell wall (GO:0005618);; Biological Process: ATP catabolic process (GO:0006200);; Biological Process: rRNA processing (GO:0006364);; Biological Process: unsaturated fatty acid biosynthetic process (GO:0006636);; Biological Process: phosphatidylglycerol biosynthetic process (GO:0006655);; Cellular Component: chloroplast stroma (GO:…	K03405|0.0|vvi:100267459|hypothetical protein LOC100267459	Magnesium-chelatase subunit ChlI, chloroplastic (Precursor) GN=CHLI OS=Nicotiana tabacum (Common tobacco) PE=2 SV=1	PREDICTED: magnesium-chelatase subunit ChlI, chloroplastic-like isoform 1 [Solanum lycopersicum]
Solyc02g085950.2	0.00119178	-1.208	down	--	--	Molecular Function: monooxygenase activity (GO:0004497);; Molecular Function: protein binding (GO:0005515);; Cellular Component: chloroplast (GO:0009507);; Biological Process: photorespiration (GO:0009853);; Molecular Function: ribulose-bisphosphate carboxylase activity (GO:0016984);; Biological Process: reductive pentose-phosphate cycle (GO:0019253);; Biological Process: oxidation-reduction proc…	K01602|1e-103|rcu:RCOM_1571640|Ribulose bisphosphate carboxylase small chain 1B, chloroplast precursor, putative (EC:4.1.1.39)	Ribulose bisphosphate carboxylase small chain 3B, chloroplastic (Precursor) GN=RBCS-3B OS=Solanum lycopersicum (Tomato) PE=3 SV=1	PREDICTED: ribulose bisphosphate carboxylase small chain 3B, chloroplastic-like [Solanum lycopersicum]
Solyc07g053640.1	0.00274274	-1.20781	down	--	--	Molecular Function: binding (GO:0005488);; Cellular Component: nucleus (GO:0005634);; Biological Process: regulation of transcription, DNA-dependent (GO:0006355);; Biological Process: transport (GO:0006810);; Biological Process: defense response (GO:0006952);; Biological Process: signal transduction (GO:0007165);; Biological Process: pattern specification process (GO:0007389);; Biological Process…	--	Protein E6 GN=E6 OS=Gossypium hirsutum (Upland cotton) PE=2 SV=1	PREDICTED: uncharacterized protein LOC101252504 isoform 1 [Solanum lycopersicum]
Solyc12g011300.1	0.00960861	-1.20457	down	[O]	Posttranslational modification, protein turnover, chaperones	Biological Process: maltose metabolic process (GO:0000023);; Molecular Function: glutathione transferase activity (GO:0004364);; Molecular Function: lactoylglutathione lyase activity (GO:0004462);; Molecular Function: peroxidase activity (GO:0004601);; Cellular Component: nucleus (GO:0005634);; Cellular Component: vacuolar membrane (GO:0005774);; Cellular Component: Golgi apparatus (GO:0005794);;…	--	Probable glutathione S-transferase OS=Nicotiana tabacum (Common tobacco) PE=2 SV=1	PREDICTED: probable glutathione S-transferase-like [Solanum lycopersicum]
Solyc01g009430.2	0.00502767	-1.20392	down	--	--	--	--	Uncharacterized protein At4g22758 GN=At4g22758 OS=Arabidopsis thaliana (Mouse-ear cress) PE=2 SV=1	PREDICTED: uncharacterized protein LOC101247149 [Solanum lycopersicum]
Solyc01g095320.2	0.00114707	-1.20374	down	--	--	Biological Process: response to stress (GO:0006950);; Biological Process: response to temperature stimulus (GO:0009266);; Biological Process: response to abiotic stimulus (GO:0009628);; Biological Process: cellular response to stress (GO:0033554);; Cellular Component: intracellular membrane-bounded organelle (GO:0043231);;	--	BAG family molecular chaperone regulator 6 GN=T3F17.11 OS=Arabidopsis thaliana (Mouse-ear cress) PE=1 SV=1	PREDICTED: BAG family molecular chaperone regulator 6-like [Solanum lycopersicum]
Solyc01g080280.2	0.000681892	-1.20342	down	[E]	Amino acid transport and metabolism	Molecular Function: glutamate-ammonia ligase activity (GO:0004356);; Molecular Function: ATP binding (GO:0005524);; Cellular Component: mitochondrion (GO:0005739);; Biological Process: glycolysis (GO:0006096);; Biological Process: pentose-phosphate shunt (GO:0006098);; Biological Process: glutamine biosynthetic process (GO:0006542);; Biological Process: water transport (GO:0006833);; Biological P…	K01915|0.0|rcu:RCOM_0678350|glutamine synthetase plant, putative (EC:6.3.1.2)	Glutamine synthetase, chloroplastic (Precursor) GN=GLN2 OS=Daucus carota (Carrot) PE=2 SV=1	PREDICTED: glutamine synthetase, chloroplastic [Solanum lycopersicum]
Solyc01g080840.2	0.000745301	-1.20149	down	[U]	Intracellular trafficking, secretion, and vesicular transport	Molecular Function: ATP binding (GO:0005524);; Cellular Component: plasma membrane (GO:0005886);; Biological Process: protein targeting (GO:0006605);; Cellular Component: chloroplast thylakoid membrane (GO:0009535);; Cellular Component: chloroplast stroma (GO:0009570);; Biological Process: response to absence of light (GO:0009646);; Biological Process: chloroplast organization (GO:0009658);; Biol…	K03070|0.0|vvi:100250268|similar to Protein translocase subunit secA, chloroplastic	Protein translocase subunit SECA1, chloroplastic (Precursor) GN=T7B11.6 OS=Arabidopsis thaliana (Mouse-ear cress) PE=2 SV=2	PREDICTED: protein translocase subunit SECA1, chloroplastic-like [Solanum lycopersicum]
Solyc02g084990.2	0.000858223	-1.1905	down	[G]	Carbohydrate transport and metabolism	Cellular Component: extracellular region (GO:0005576);; Cellular Component: plasma membrane (GO:0005886);; Biological Process: carbohydrate metabolic process (GO:0005975);; Biological Process: iron ion transport (GO:0006826);; Biological Process: cellular iron ion homeostasis (GO:0006879);; Biological Process: seed germination (GO:0009845);; Biological Process: determination of bilateral symmetry…	--	Mannan endo-1,4-beta-mannosidase 7 (Precursor) GN=MAN7 OS=Arabidopsis thaliana (Mouse-ear cress) PE=2 SV=1	PREDICTED: mannan endo-1,4-beta-mannosidase 7-like [Solanum lycopersicum]
Solyc04g009030.2	0.0010604	-1.19019	down	[G]	Carbohydrate transport and metabolism	Molecular Function: argininosuccinate lyase activity (GO:0004056);; Molecular Function: glyceraldehyde-3-phosphate dehydrogenase (NAD+) (phosphorylating) activity (GO:0004365);; Molecular Function: copper ion binding (GO:0005507);; Cellular Component: cytosol (GO:0005829);; Biological Process: glucose metabolic process (GO:0006006);; Biological Process: glycolysis (GO:0006096);; Biological Proces…	K05298|0.0|rcu:RCOM_1443660|glyceraldehyde 3-phosphate dehydrogenase, putative (EC:1.2.1.13)	Glyceraldehyde-3-phosphate dehydrogenase A, chloroplastic (Precursor; Fragment) GN=GAPA OS=Nicotiana tabacum (Common tobacco) PE=2 SV=1	PREDICTED: glyceraldehyde-3-phosphate dehydrogenase A, chloroplastic-like [Solanum lycopersicum]
Solyc10g050110.1	0.00311189	-1.18997	down	--	--	Biological Process: cell morphogenesis involved in differentiation (GO:0000904);; Molecular Function: protein binding (GO:0005515);; Biological Process: response to stress (GO:0006950);; Cellular Component: plant-type cell wall (GO:0009505);; Cellular Component: plasmodesma (GO:0009506);; Cellular Component: chloroplast (GO:0009507);; Biological Process: response to bacterium (GO:0009617);; Biolo…	--	Uncharacterized protein At4g06744 (Precursor) GN=At4g06744 OS=Arabidopsis thaliana (Mouse-ear cress) PE=2 SV=1	PREDICTED: uncharacterized protein At4g06744-like [Solanum lycopersicum]
Solyc12g087890.1	0.000713934	-1.18918	down	--	--	Biological Process: polysaccharide metabolic process (GO:0005976);; Biological Process: macromolecule biosynthetic process (GO:0009059);; Biological Process: unidimensional cell growth (GO:0009826);; Biological Process: epidermal cell differentiation (GO:0009913);; Biological Process: cellular macromolecule metabolic process (GO:0044260);; Biological Process: cell development (GO:0048468);; Biolo…	--	Transcription factor bHLH143 GN=T5E8.260 OS=Arabidopsis thaliana (Mouse-ear cress) PE=2 SV=1	PREDICTED: transcription factor bHLH145-like [Solanum lycopersicum]
Solyc09g014530.2	0.000745667	-1.18713	down	--	--	Cellular Component: chloroplast (GO:0009507);; Biological Process: type I hypersensitivity (GO:0016068);; Biological Process: metal ion transport (GO:0030001);; Biological Process: response to chemical stimulus (GO:0042221);;	--	MLP-like protein 31 GN=MLP31 OS=Arabidopsis thaliana (Mouse-ear cress) PE=2 SV=2	PREDICTED: MLP-like protein 28-like [Solanum lycopersicum]
Solyc06g065440.1	0.00558326	-1.1855	down	--	--	Molecular Function: nucleic acid binding (GO:0003676);; Molecular Function: sequence-specific DNA binding transcription factor activity (GO:0003700);; Molecular Function: protein binding (GO:0005515);; Cellular Component: nucleus (GO:0005634);; Biological Process: regulation of transcription, DNA-dependent (GO:0006355);; Molecular Function: zinc ion binding (GO:0008270);; Biological Process: post…	--	Protein SENSITIVE TO PROTON RHIZOTOXICITY 1 GN=STOP1 OS=Arabidopsis thaliana (Mouse-ear cress) PE=2 SV=1	PREDICTED: protein SENSITIVE TO PROTON RHIZOTOXICITY 1-like [Solanum lycopersicum]
Solyc03g005760.1	0.000817486	-1.18181	down	--	--	Cellular Component: Golgi apparatus (GO:0005794);; Cellular Component: photosystem I (GO:0009522);; Cellular Component: photosystem II (GO:0009523);; Cellular Component: chloroplast thylakoid membrane (GO:0009535);; Biological Process: photosynthesis, light harvesting (GO:0009765);; Cellular Component: integral to membrane (GO:0016021);; Molecular Function: chlorophyll binding (GO:0016168);; Biol…	K08912|0.0|rcu:RCOM_0633890|chlorophyll A/B binding protein, putative	Chlorophyll a-b binding protein 3C, chloroplastic (Precursor) GN=CAB3C OS=Solanum lycopersicum (Tomato) PE=3 SV=1	PREDICTED: chlorophyll a-b binding protein 3C, chloroplastic-like isoform 1 [Solanum lycopersicum]
Solyc12g013840.1	0.00177455	-1.18062	down	[R]	General function prediction only	Biological Process: mitotic cell cycle (GO:0000278);; Molecular Function: signal transducer activity (GO:0004871);; Cellular Component: nucleus (GO:0005634);; Cellular Component: heterotrimeric G-protein complex (GO:0005834);; Cellular Component: cytoskeleton (GO:0005856);; Biological Process: DNA repair (GO:0006281);; Biological Process: metabolic process (GO:0008152);; Biological Process: embry…	K10143|0.0|vvi:100258898|hypothetical protein LOC100258898	Protein SPA1-RELATED 3 GN=SPA3 OS=Arabidopsis thaliana (Mouse-ear cress) PE=1 SV=1	PREDICTED: protein SPA1-RELATED 3-like [Solanum lycopersicum]
Solyc04g015600.2	0.00561111	-1.17855	down	[S]	Function unknown	Molecular Function: protein serine/threonine kinase activity (GO:0004674);; Molecular Function: protein tyrosine kinase activity (GO:0004713);; Molecular Function: protein binding (GO:0005515);; Molecular Function: ATP binding (GO:0005524);; Cellular Component: plasma membrane (GO:0005886);; Biological Process: polysaccharide metabolic process (GO:0005976);; Biological Process: protein phosphoryl…	--	Leucine-rich repeat receptor-like tyrosine-protein kinase At2g41820 (Precursor) GN=At2g41820 OS=Arabidopsis thaliana (Mouse-ear cress) PE=1 SV=1	PREDICTED: leucine-rich repeat receptor-like tyrosine-protein kinase At2g41820-like [Solanum lycopersicum]
Solyc03g005010.2	0.00415529	-1.17737	down	[J]	Translation, ribosomal structure and biogenesis	Molecular Function: methyltransferase activity (GO:0008168);; Biological Process: rRNA methylation (GO:0031167);;	--	--	PREDICTED: uncharacterized RNA methyltransferase pc1998-like isoform 2 [Solanum lycopersicum]
Solyc04g077780.2	0.00104925	-1.17609	down	--	--	Molecular Function: sequence-specific DNA binding transcription factor activity (GO:0003700);; Cellular Component: plasma membrane (GO:0005886);; Biological Process: regulation of transcription, DNA-dependent (GO:0006355);; Biological Process: cellular membrane fusion (GO:0006944);; Molecular Function: zinc ion binding (GO:0008270);; Molecular Function: metal ion binding (GO:0046872);; Molecular …	--	Pollen-specific protein SF3 GN=SF3 OS=Helianthus annuus (Common sunflower) PE=2 SV=1	PREDICTED: pollen-specific protein SF3-like [Solanum lycopersicum]
Solyc02g092560.2	0.00104888	-1.17297	down	--	--	Molecular Function: signal transducer activity (GO:0004871);; Cellular Component: plasma membrane (GO:0005886);; Biological Process: signal transduction (GO:0007165);; Biological Process: response to light stimulus (GO:0009416);; Biological Process: response to blue light (GO:0009637);; Biological Process: determination of bilateral symmetry (GO:0009855);; Biological Process: pollen tube growth (…	--	BTB/POZ domain-containing protein At5g67385 GN=At5g67385 OS=Arabidopsis thaliana (Mouse-ear cress) PE=2 SV=2	PREDICTED: BTB/POZ domain-containing protein At5g67385-like [Solanum lycopersicum]
Solyc07g064160.2	0.00536456	-1.17273	down	[H]	Coenzyme transport and metabolism	Biological Process: maltose metabolic process (GO:0000023);; Cellular Component: mitochondrion (GO:0005739);; Cellular Component: cytosol (GO:0005829);; Biological Process: response to DNA damage stimulus (GO:0006974);; Molecular Function: zinc ion binding (GO:0008270);; Biological Process: thiamine biosynthetic process (GO:0009228);; Biological Process: response to cold (GO:0009409);; Cellular C…	--	Thiamine thiazole synthase, chloroplastic (Precursor) GN=THI1 OS=Citrus sinensis (Sweet orange) PE=2 SV=1	PREDICTED: thiamine thiazole synthase 1, chloroplastic-like [Solanum lycopersicum]
Solyc01g111400.2	0.00136146	-1.17198	down	[O]	Posttranslational modification, protein turnover, chaperones	Biological Process: sulfur amino acid metabolic process (GO:0000096);; Biological Process: polysaccharide catabolic process (GO:0000272);; Molecular Function: serine-type endopeptidase activity (GO:0004252);; Molecular Function: protein serine/threonine phosphatase activity (GO:0004722);; Cellular Component: extracellular region (GO:0005576);; Cellular Component: cell wall (GO:0005618);; Cellular…	--	Subtilisin-like protease (Precursor) GN=K8K14.8 OS=Arabidopsis thaliana (Mouse-ear cress) PE=1 SV=1	PREDICTED: subtilisin-like protease-like [Solanum lycopersicum]
Solyc04g083010.2	0.00140731	-1.17142	down	[R]	General function prediction only	Molecular Function: protein kinase activity (GO:0004672);; Molecular Function: ATP binding (GO:0005524);; Cellular Component: plasma membrane (GO:0005886);; Biological Process: protein phosphorylation (GO:0006468);; Cellular Component: plastoglobule (GO:0010287);; Biological Process: chlorophyll catabolic process (GO:0015996);; Biological Process: protein stabilization (GO:0050821);; Biological P…	--	Uncharacterized aarF domain-containing protein kinase At1g79600, chloroplastic (Precursor) GN=At1g79600 OS=Arabidopsis thaliana (Mouse-ear cress) PE=1 SV=1	PREDICTED: uncharacterized aarF domain-containing protein kinase At1g79600, chloroplastic-like isoform 1 [Solanum lycopersicum]
Solyc08g079550.1	0.00671317	-1.17062	down	--	--	Molecular Function: nucleic acid binding (GO:0003676);;	--	--	PREDICTED: uncharacterized protein LOC101245086 [Solanum lycopersicum]
Solyc03g006100.2	0.00671191	-1.16899	down	[S]	Function unknown	Molecular Function: protein kinase activity (GO:0004672);; Molecular Function: protein binding (GO:0005515);; Cellular Component: plasma membrane (GO:0005886);; Biological Process: ion transport (GO:0006811);; Biological Process: epidermis development (GO:0008544);; Cellular Component: chloroplast (GO:0009507);; Biological Process: detection of external stimulus (GO:0009581);; Biological Process:…	--	Probable LRR receptor-like serine/threonine-protein kinase At3g47570 (Precursor) GN=At3g47570 OS=Arabidopsis thaliana (Mouse-ear cress) PE=1 SV=1	PREDICTED: LRR receptor-like serine/threonine-protein kinase GSO1-like [Solanum lycopersicum]
Solyc01g006580.2	0.00321918	-1.16817	down	[R]	General function prediction only	Biological Process: response to stress (GO:0006950);; Biological Process: response to abiotic stimulus (GO:0009628);; Biological Process: gibberellin metabolic process (GO:0009685);; Biological Process: flavonoid biosynthetic process (GO:0009813);; Biological Process: response to organic substance (GO:0010033);; Biological Process: terpenoid biosynthetic process (GO:0016114);; Molecular Function:…	--	Flavonol synthase/flavanone 3-hydroxylase (Fragment) OS=Matthiola incana (Common stock) PE=2 SV=1	PREDICTED: flavonol synthase/flavanone 3-hydroxylase-like [Solanum lycopersicum]
Solyc12g006470.1	0.00118729	-1.16775	down	[H]	Coenzyme transport and metabolism	Molecular Function: N2-acetyl-L-ornithine:2-oxoglutarate 5-aminotransferase activity (GO:0003992);; Cellular Component: mitochondrion (GO:0005739);; Cellular Component: vacuolar membrane (GO:0005774);; Cellular Component: Golgi apparatus (GO:0005794);; Cellular Component: cytosol (GO:0005829);; Cellular Component: plasma membrane (GO:0005886);; Biological Process: sucrose metabolic process (GO:00…	--	Gamma aminobutyrate transaminase 2 GN=GABA-TP2 OS=Solanum lycopersicum (Tomato) PE=1 SV=1	gamma aminobutyrate transaminase 2 [Solanum lycopersicum]
Solyc10g047170.1	0.00573748	-1.15282	down	[P]	Inorganic ion transport and metabolism	Biological Process: transition metal ion transport (GO:0000041);; Cellular Component: plasma membrane (GO:0005886);; Biological Process: oligopeptide transport (GO:0006857);; Molecular Function: secondary active sulfate transmembrane transporter activity (GO:0008271);; Biological Process: sulfate transport (GO:0008272);; Cellular Component: plasmodesma (GO:0009506);; Cellular Component: chloropla…	--	Sulfate transporter 1.3 GN=SULTR1;3 OS=Arabidopsis thaliana (Mouse-ear cress) PE=2 SV=1	sulfate transporter 1 [Solanum lycopersicum]
Solyc11g012850.1	0.00277689	-1.15213	down	[PR]	--	Molecular Function: iron ion binding (GO:0005506);; Biological Process: catabolic process (GO:0009056);; Biological Process: aromatic amino acid family biosynthetic process (GO:0009073);; Cellular Component: chloroplast thylakoid membrane (GO:0009535);; Cellular Component: chloroplast inner membrane (GO:0009706);; Biological Process: post-embryonic development (GO:0009791);; Biological Process: l…	K13600|0.0|rcu:RCOM_1030770|chlorophyll synthase, putative	Chlorophyllide a oxygenase, chloroplastic (Precursor) GN=T18F15.7 OS=Arabidopsis thaliana (Mouse-ear cress) PE=1 SV=1	PREDICTED: chlorophyllide a oxygenase, chloroplastic-like [Solanum lycopersicum]
Solyc08g059660.1	0.00177751	-1.14688	down	--	--	Molecular Function: protein binding (GO:0005515);; Molecular Function: 1-phosphatidylinositol binding (GO:0005545);; Cellular Component: nucleus (GO:0005634);; Cellular Component: cytosol (GO:0005829);; Cellular Component: plasma membrane (GO:0005886);; Cellular Component: clathrin coat (GO:0030118);; Molecular Function: clathrin binding (GO:0030276);; Molecular Function: 2-alkenal reductase [NAD…	--	Putative clathrin assembly protein At2g25430 GN=At2g25430 OS=Arabidopsis thaliana (Mouse-ear cress) PE=1 SV=2	PREDICTED: putative clathrin assembly protein At2g25430-like [Solanum lycopersicum]
Solyc10g085310.1	0.00727838	-1.14322	down	--	--	Molecular Function: protein phosphatase inhibitor activity (GO:0004864);; Molecular Function: receptor activity (GO:0004872);; Cellular Component: nucleus (GO:0005634);; Cellular Component: mitochondrion (GO:0005739);; Biological Process: tryptophan catabolic process (GO:0006569);; Biological Process: fatty acid catabolic process (GO:0009062);; Cellular Component: chloroplast (GO:0009507);; Biolo…	K14496|1e-107|vvi:100267073|hypothetical protein LOC100267073	Abscisic acid receptor PYL4 GN=T19C21.20 OS=Arabidopsis thaliana (Mouse-ear cress) PE=1 SV=1	PREDICTED: abscisic acid receptor PYL4-like [Solanum lycopersicum]
Solyc04g015470.2	0.00727838	-1.14322	down	[T]	Signal transduction mechanisms	Molecular Function: actin monomer binding (GO:0003785);; Cellular Component: nucleus (GO:0005634);; Cellular Component: cytosol (GO:0005829);; Cellular Component: plasma membrane (GO:0005886);; Biological Process: N-terminal protein myristoylation (GO:0006499);; Biological Process: organelle organization (GO:0006996);; Biological Process: establishment of tissue polarity (GO:0007164);; Biological…	K00889|0.0|vvi:100250604|hypothetical protein LOC100250604	Phosphatidylinositol 4-phosphate 5-kinase 1 GN=F2E2.1 OS=Arabidopsis thaliana (Mouse-ear cress) PE=1 SV=1	PREDICTED: phosphatidylinositol 4-phosphate 5-kinase 1-like [Solanum lycopersicum]
Solyc02g077880.2	0.00378957	-1.14177	down	--	--	--	--	Auxin-repressed 12.5 kDa protein OS=Fragaria ananassa (Strawberry) PE=2 SV=1	PREDICTED: auxin-repressed 12.5 kDa protein-like isoform 2 [Solanum lycopersicum]
Solyc06g011370.2	0.00188435	-1.13879	down	[O]	Posttranslational modification, protein turnover, chaperones	Molecular Function: ATP binding (GO:0005524);; Cellular Component: mitochondrion (GO:0005739);; Biological Process: ATP catabolic process (GO:0006200);; Biological Process: protein folding (GO:0006457);; Biological Process: response to heat (GO:0009408);; Cellular Component: chloroplast stroma (GO:0009570);; Biological Process: response to high light intensity (GO:0009644);; Biological Process: c…	--	Chaperone protein ClpB3, mitochondrial (Precursor) OS=Oryza sativa subsp. japonica (Rice) PE=2 SV=3	PREDICTED: chaperone protein ClpB4, mitochondrial-like [Solanum lycopersicum]
Solyc01g109600.2	0.00309082	-1.13682	down	--	--	Cellular Component: mitochondrion (GO:0005739);;	--	BTB/POZ domain-containing protein At1g63850 GN=At1g63850 OS=Arabidopsis thaliana (Mouse-ear cress) PE=1 SV=1	PREDICTED: BTB/POZ domain-containing protein At3g05675-like isoform 1 [Solanum lycopersicum]
Solyc03g044330.1	0.00189649	-1.13605	down	[EH]	--	Molecular Function: magnesium ion binding (GO:0000287);; Molecular Function: acetolactate synthase activity (GO:0003984);; Molecular Function: pyruvate decarboxylase activity (GO:0004737);; Biological Process: isoleucine biosynthetic process (GO:0009097);; Biological Process: valine biosynthetic process (GO:0009099);; Cellular Component: chloroplast (GO:0009507);; Cellular Component: chloroplast …	K01652|0.0|rcu:RCOM_1506000|acetolactate synthase, putative (EC:2.2.1.6)	Acetolactate synthase 2, chloroplastic (Precursor) OS=Nicotiana tabacum (Common tobacco) PE=1 SV=1	PREDICTED: acetolactate synthase 2, chloroplastic-like [Solanum lycopersicum]
Solyc02g062340.2	0.00195172	-1.13416	down	[G]	Carbohydrate transport and metabolism	Molecular Function: fructose-bisphosphate aldolase activity (GO:0004332);; Cellular Component: mitochondrion (GO:0005739);; Biological Process: glycolysis (GO:0006096);; Biological Process: pentose-phosphate shunt (GO:0006098);; Biological Process: response to oxidative stress (GO:0006979);; Cellular Component: chloroplast thylakoid (GO:0009534);; Biological Process: response to salt stress (GO:0…	K01623|0.0|rcu:RCOM_0291680|fructose-bisphosphate aldolase, putative (EC:4.1.2.13)	Probable fructose-bisphosphate aldolase 2, chloroplastic (Precursor) GN=FBA2 OS=Arabidopsis thaliana (Mouse-ear cress) PE=1 SV=2	PREDICTED: probable fructose-bisphosphate aldolase 2, chloroplastic-like [Solanum lycopersicum]
Solyc03g025410.2	0.00471485	-1.13246	down	[IQR]	--	Molecular Function: calmodulin binding (GO:0005516);; Cellular Component: plasma membrane (GO:0005886);; Biological Process: polysaccharide metabolic process (GO:0005976);; Biological Process: sulfur compound metabolic process (GO:0006790);; Biological Process: phosphate-containing compound metabolic process (GO:0006796);; Biological Process: response to light stimulus (GO:0009416);; Cellular Com…	--	Short-chain dehydrogenase TIC 32, chloroplastic GN=TIC32 OS=Pisum sativum (Garden pea) PE=1 SV=1	PREDICTED: short-chain dehydrogenase TIC 32, chloroplastic-like [Solanum lycopersicum]
Solyc12g094640.1	0.00939647	-1.13128	down	[G]	Carbohydrate transport and metabolism	Molecular Function: argininosuccinate lyase activity (GO:0004056);; Molecular Function: glyceraldehyde-3-phosphate dehydrogenase (NAD+) (phosphorylating) activity (GO:0004365);; Molecular Function: copper ion binding (GO:0005507);; Cellular Component: cytosol (GO:0005829);; Biological Process: glycolysis (GO:0006096);; Biological Process: pentose-phosphate shunt (GO:0006098);; Biological Process:…	K05298|0.0|vvi:100259814|hypothetical protein LOC100259814	Glyceraldehyde-3-phosphate dehydrogenase B, chloroplastic (Precursor) GN=GAPB OS=Pisum sativum (Garden pea) PE=1 SV=2	PREDICTED: glyceraldehyde-3-phosphate dehydrogenase B, chloroplastic-like [Solanum lycopersicum]
Solyc11g066660.1	0.0023925	-1.12745	down	--	--	Molecular Function: magnesium ion transmembrane transporter activity (GO:0015095);; Biological Process: magnesium ion transport (GO:0015693);; Cellular Component: integral to membrane (GO:0016021);; Biological Process: cellular cation homeostasis (GO:0030003);; Cellular Component: chloroplast membrane (GO:0031969);; Biological Process: transmembrane transport (GO:0055085);;	--	Magnesium transporter MRS2-11, chloroplastic (Precursor) GN=MRN17.6 OS=Arabidopsis thaliana (Mouse-ear cress) PE=1 SV=1	PREDICTED: magnesium transporter MRS2-11, chloroplastic-like [Solanum lycopersicum]
Solyc11g068960.1	0.0023799	-1.12315	down	--	--	Cellular Component: nucleus (GO:0005634);; Biological Process: regulation of transcription, DNA-dependent (GO:0006355);; Biological Process: pattern specification process (GO:0007389);; Biological Process: anatomical structure morphogenesis (GO:0009653);; Biological Process: organ morphogenesis (GO:0009887);; Biological Process: shoot morphogenesis (GO:0010016);; Biological Process: maintenance o…	--	Transcription factor LHW GN=F12K2 OS=Arabidopsis thaliana (Mouse-ear cress) PE=1 SV=1	PREDICTED: transcription factor LHW-like [Solanum lycopersicum]
Solyc02g084720.2	0.00244669	-1.12171	down	[G]	Carbohydrate transport and metabolism	Molecular Function: beta-galactosidase activity (GO:0004565);; Cellular Component: extracellular region (GO:0005576);; Cellular Component: vacuolar membrane (GO:0005774);; Cellular Component: cytosol (GO:0005829);; Biological Process: carbohydrate metabolic process (GO:0005975);; Biological Process: acetyl-CoA metabolic process (GO:0006084);; Biological Process: polyamine catabolic process (GO:00…	--	Beta-galactosidase 3 (Precursor) OS=Arabidopsis thaliana (Mouse-ear cress) PE=1 SV=1	TBG6 protein precursor [Solanum lycopersicum]
Solyc01g080900.2	0.00598942	-1.12088	down	[Q]	Secondary metabolites biosynthesis, transport and catabolism	Molecular Function: iron ion binding (GO:0005506);; Cellular Component: endoplasmic reticulum (GO:0005783);; Biological Process: response to stress (GO:0006950);; Molecular Function: electron carrier activity (GO:0009055);; Biological Process: response to UV (GO:0009411);; Biological Process: response to red or far red light (GO:0009639);; Biological Process: gibberellin biosynthetic process (GO:…	K04123|0.0|pop:POPTR_688380|CYP88A9	Ent-kaurenoic acid oxidase 2 GN=T32F6.4 OS=Arabidopsis thaliana (Mouse-ear cress) PE=2 SV=2	PREDICTED: ent-kaurenoic acid oxidase 2-like [Solanum lycopersicum]
Solyc11g012450.1	0.0063563	-1.12031	down	[GEPR]	--	Molecular Function: sugar:hydrogen symporter activity (GO:0005351);; Molecular Function: myo-inositol:hydrogen symporter activity (GO:0005366);; Cellular Component: plasma membrane (GO:0005886);; Biological Process: purine nucleobase transport (GO:0006863);; Biological Process: carbohydrate transport (GO:0008643);; Cellular Component: plant-type vacuole membrane (GO:0009705);; Biological Process:…	K08150|0.0|pop:POPTR_254734|hypothetical protein	Inositol transporter 4 GN=INT4 OS=Arabidopsis thaliana (Mouse-ear cress) PE=1 SV=1	PREDICTED: inositol transporter 4 isoform 1 [Solanum lycopersicum]
Solyc03g043950.2	0.00301442	-1.11895	down	[E]	Amino acid transport and metabolism	Molecular Function: acetylglutamate kinase activity (GO:0003991);; Molecular Function: acetyl-CoA:L-glutamate N-acetyltransferase activity (GO:0004042);; Molecular Function: binding (GO:0005488);; Cellular Component: cytoplasm (GO:0005737);; Biological Process: arginine biosynthetic process (GO:0006526);; Biological Process: cellular amino acid biosynthetic process (GO:0008652);; Cellular Compone…	K14682|0.0|vvi:100259394|similar to GCN5-related N-acetyltransferase (GNAT) family protein / amino acid kinase family protein	Acetylglutamate kinase, chloroplastic (Precursor) GN=NAGK OS=Arabidopsis thaliana (Mouse-ear cress) PE=1 SV=1	N-acetyl-glutamate synthase [Solanum lycopersicum]
Solyc02g083310.2	0.00363887	-1.11848	down	[S]	Function unknown	Cellular Component: nucleus (GO:0005634);; Biological Process: response to stress (GO:0006950);; Molecular Function: hydrolase activity (GO:0016787);; Biological Process: regulation of cellular metabolic process (GO:0031323);; Biological Process: cellular macromolecule metabolic process (GO:0044260);; Biological Process: regulation of macromolecule metabolic process (GO:0060255);; Biological Proc…	K08999|1e-116|vvi:100264222|hypothetical protein LOC100264222	Bifunctional nuclease 2 OS=Oryza sativa subsp. japonica (Rice) PE=2 SV=1	PREDICTED: bifunctional nuclease 2-like [Solanum lycopersicum]
Solyc01g067660.2	0.00255681	-1.11811	down	--	--	Biological Process: polysaccharide catabolic process (GO:0000272);; Cellular Component: nucleus (GO:0005634);; Cellular Component: cytosol (GO:0005829);; Cellular Component: plasma membrane (GO:0005886);; Biological Process: starch catabolic process (GO:0005983);; Biological Process: response to water deprivation (GO:0009414);; Cellular Component: chloroplast (GO:0009507);; Biological Process: re…	--	Inactive beta-amylase 9 GN=T1A4.50 OS=Arabidopsis thaliana (Mouse-ear cress) PE=2 SV=1	1,4-alpha-glucan-maltohydrolase [Solanum lycopersicum]
Solyc01g104950.2	0.00289852	-1.11451	down	[G]	Carbohydrate transport and metabolism	Cellular Component: proteinaceous extracellular matrix (GO:0005578);; Cellular Component: cell wall (GO:0005618);; Cellular Component: vacuolar membrane (GO:0005774);; Molecular Function: beta-glucosidase activity (GO:0008422);; Molecular Function: xylan 1,4-beta-xylosidase activity (GO:0009044);; Cellular Component: plant-type cell wall (GO:0009505);; Biological Process: seed coat development (G…	--	Alpha-N-arabinofuranosidase (Precursor) GN=Xyl2 OS=Medicago sativa subsp. varia (Alfalfa) PE=2 SV=1	PREDICTED: beta-xylosidase/alpha-L-arabinofuranosidase 2 [Solanum lycopersicum]
Solyc04g049930.2	0.00837101	-1.11411	down	--	--	--	--	--	PREDICTED: uncharacterized protein LOC101249817 [Solanum lycopersicum]
Solyc03g031730.2	0.00330908	-1.11375	down	[G]	Carbohydrate transport and metabolism	Molecular Function: glucan exo-1,3-beta-glucosidase activity (GO:0004338);; Molecular Function: hydrolase activity, hydrolyzing O-glycosyl compounds (GO:0004553);; Molecular Function: beta-galactosidase activity (GO:0004565);; Molecular Function: beta-mannosidase activity (GO:0004567);; Biological Process: carbohydrate metabolic process (GO:0005975);; Molecular Function: zinc ion binding (GO:0008…	K05350|0.0|pop:POPTR_555358|hypothetical protein	Beta-glucosidase 47 (Precursor) GN=BGLU47 OS=Arabidopsis thaliana (Mouse-ear cress) PE=3 SV=2	PREDICTED: beta-glucosidase 47-like [Solanum lycopersicum]
Solyc04g008430.1	0.00415653	-1.11368	down	[S]	Function unknown	Biological Process: polysaccharide biosynthetic process (GO:0000271);; Biological Process: response to molecule of bacterial origin (GO:0002237);; Molecular Function: transmembrane receptor protein serine/threonine kinase activity (GO:0004675);; Molecular Function: protein tyrosine kinase activity (GO:0004713);; Molecular Function: steroid binding (GO:0005496);; Molecular Function: protein bindin…	--	Serine/threonine-protein kinase BRI1-like 2 (Precursor) GN=F14H20.2 OS=Arabidopsis thaliana (Mouse-ear cress) PE=1 SV=1	PREDICTED: serine/threonine-protein kinase BRI1-like 2-like [Solanum lycopersicum]
Solyc12g055940.1	0.00982586	-1.11039	down	--	--	Cellular Component: chloroplast (GO:0009507);;	--	--	PREDICTED: uncharacterized protein LOC101247896 [Solanum lycopersicum]
Solyc01g096880.2	0.00463783	-1.1099	down	[E]	Amino acid transport and metabolism	Molecular Function: transporter activity (GO:0005215);; Molecular Function: protein binding (GO:0005515);; Cellular Component: Golgi apparatus (GO:0005794);; Cellular Component: plasma membrane (GO:0005886);; Biological Process: oligopeptide transport (GO:0006857);; Biological Process: intra-Golgi vesicle-mediated transport (GO:0006891);; Biological Process: response to water deprivation (GO:0009…	--	Nitrate transporter 1.4 GN=F18A8.6 OS=Arabidopsis thaliana (Mouse-ear cress) PE=1 SV=1	PREDICTED: nitrate transporter 1.4-like [Solanum lycopersicum]
Solyc02g086750.1	0.00427942	-1.10942	down	--	--	--	--	Serine/threonine-protein kinase ATM GN=ATM OS=Arabidopsis thaliana (Mouse-ear cress) PE=2 SV=1	PREDICTED: uncharacterized protein LOC101252451 isoform 1 [Solanum lycopersicum]
Solyc11g072490.1	0.00615726	-1.1073	down	--	--	Biological Process: developmental process involved in reproduction (GO:0003006);; Cellular Component: nucleus (GO:0005634);; Cellular Component: microtubule (GO:0005874);; Cellular Component: plasma membrane (GO:0005886);; Biological Process: plant-type cell wall organization (GO:0009664);; Biological Process: post-embryonic development (GO:0009791);; Biological Process: regulation of hormone lev…	--	Interactor of constitutive active ROPs 3 GN=ICR3 OS=Arabidopsis thaliana (Mouse-ear cress) PE=2 SV=1	PREDICTED: interactor of constitutive active ROPs 3-like isoform 1 [Solanum lycopersicum]
Solyc07g045420.2	0.00343868	-1.10727	down	[R]	General function prediction only	Molecular Function: protein kinase activity (GO:0004672);; Cellular Component: plasma membrane (GO:0005886);; Cellular Component: chloroplast (GO:0009507);; Cellular Component: plastoglobule (GO:0010287);; Molecular Function: transferase activity, transferring phosphorus-containing groups (GO:0016772);; Biological Process: cellular metabolic process (GO:0044237);; Biological Process: protein stab…	--	Uncharacterized aarF domain-containing protein kinase At1g79600, chloroplastic (Precursor) GN=At1g79600 OS=Arabidopsis thaliana (Mouse-ear cress) PE=1 SV=1	PREDICTED: uncharacterized protein sll1770-like [Solanum lycopersicum]
Solyc06g074850.2	0.00825898	-1.09946	down	[E]	Amino acid transport and metabolism	Molecular Function: serine-type carboxypeptidase activity (GO:0004185);; Cellular Component: extracellular region (GO:0005576);; Cellular Component: vacuole (GO:0005773);; Cellular Component: peroxisome (GO:0005777);; Cellular Component: endoplasmic reticulum membrane (GO:0005789);; Biological Process: proteolysis (GO:0006508);; Cellular Component: cytoplasmic membrane-bounded vesicle (GO:0016023…	K13289|0.0|rcu:RCOM_0473920|Serine carboxypeptidase, putative (EC:3.4.16.5)	Serine carboxypeptidase 3 (Precursor) GN=CBP3 OS=Hordeum vulgare (Barley) PE=1 SV=2	PREDICTED: serine carboxypeptidase 3-like [Solanum lycopersicum]
Solyc08g076730.2	0.00384888	-1.09793	down	--	--	Cellular Component: plastid (GO:0009536);;	--	--	PREDICTED: uncharacterized protein LOC101247449 [Solanum lycopersicum]
Solyc07g018360.2	0.00371635	-1.09606	down	[J]	Translation, ribosomal structure and biogenesis	Molecular Function: translation elongation factor activity (GO:0003746);; Biological Process: translational elongation (GO:0006414);; Cellular Component: chloroplast (GO:0009507);; Cellular Component: chloroplast stroma (GO:0009570);; Biological Process: embryo development ending in seed dormancy (GO:0009793);; Biological Process: chloroplast relocation (GO:0009902);; Cellular Component: chloropl…	--	Elongation factor Ts, chloroplastic GN=tsf OS=Rhodomonas salina (Cryptomonas salina) PE=3 SV=1	PREDICTED: uncharacterized protein LOC101245558 [Solanum lycopersicum]
Solyc12g006050.1	0.00663117	-1.09584	down	[E]	Amino acid transport and metabolism	Molecular Function: transporter activity (GO:0005215);; Molecular Function: protein binding (GO:0005515);; Cellular Component: Golgi apparatus (GO:0005794);; Cellular Component: plasma membrane (GO:0005886);; Biological Process: oligopeptide transport (GO:0006857);; Biological Process: response to water deprivation (GO:0009414);; Cellular Component: plasmodesma (GO:0009506);; Biological Process: …	--	Nitrate transporter 1.3 GN=MIL23.23 OS=Arabidopsis thaliana (Mouse-ear cress) PE=1 SV=1	PREDICTED: nitrate transporter 1.3-like [Solanum lycopersicum]
Solyc09g005260.2	0.00775034	-1.09537	down	[P]	Inorganic ion transport and metabolism	Molecular Function: protein binding (GO:0005515);; Biological Process: phosphorus metabolic process (GO:0006793);; Biological Process: sodium ion transport (GO:0006814);; Biological Process: calcium ion transport (GO:0006816);; Biological Process: cellular calcium ion homeostasis (GO:0006874);; Biological Process: cellular zinc ion homeostasis (GO:0006882);; Biological Process: response to stress…	K07300|0.0|rcu:RCOM_0643910|Vacuolar cation/proton exchanger 1a, putative	Vacuolar cation/proton exchanger 3 GN=CAX3 OS=Arabidopsis thaliana (Mouse-ear cress) PE=1 SV=1	Vacuolar cation/proton exchanger 1a, putative [Ricinus communis]
Solyc03g097600.2	0.00414125	-1.09526	down	--	--	Molecular Function: protein binding (GO:0005515);; Cellular Component: plasma membrane (GO:0005886);; Cellular Component: integral to plasma membrane (GO:0005887);; Biological Process: calcium ion transport (GO:0006816);; Biological Process: copper ion transport (GO:0006825);; Biological Process: Golgi organization (GO:0007030);; Molecular Function: sucrose transmembrane transporter activity (GO:…	--	Bidirectional sugar transporter SWEET10 GN=SWEET10 OS=Arabidopsis thaliana (Mouse-ear cress) PE=2 SV=1	PREDICTED: bidirectional sugar transporter SWEET10-like [Solanum lycopersicum]
Solyc06g050170.2	0.00461525	-1.0902	down	[P]	Inorganic ion transport and metabolism	Biological Process: RNA splicing, via endonucleolytic cleavage and ligation (GO:0000394);; Cellular Component: mitochondrion (GO:0005739);; Cellular Component: vacuolar membrane (GO:0005774);; Cellular Component: plasma membrane (GO:0005886);; Biological Process: glucose catabolic process (GO:0006007);; Biological Process: protein glycosylation (GO:0006486);; Biological Process: methionine biosyn…	K03549|0.0|vvi:100232992|KUP2	Potassium transporter 2 GN=T2P4.11 OS=Arabidopsis thaliana (Mouse-ear cress) PE=1 SV=2	PREDICTED: potassium transporter 2-like [Solanum lycopersicum]
Solyc11g068950.1	0.00609389	-1.0876	down	--	--	Biological Process: sulfur amino acid metabolic process (GO:0000096);; Molecular Function: sequence-specific DNA binding transcription factor activity (GO:0003700);; Cellular Component: nucleus (GO:0005634);; Cellular Component: cytoplasm (GO:0005737);; Biological Process: regulation of transcription, DNA-dependent (GO:0006355);; Biological Process: fatty acid biosynthetic process (GO:0006633);; …	--	BEL1-like homeodomain protein 1 GN=F11F19.15 OS=Arabidopsis thaliana (Mouse-ear cress) PE=1 SV=1	PREDICTED: BEL1-like homeodomain protein 1-like isoform 2 [Solanum lycopersicum]
Solyc11g010630.2	0.00548083	-1.08758	down	--	--	Biological Process: reproduction (GO:0000003);; Cellular Component: plasma membrane (GO:0005886);; Biological Process: cytoskeleton organization (GO:0007010);; Biological Process: post-embryonic development (GO:0009791);; Biological Process: cell cycle process (GO:0022402);; Cellular Component: nuclear lumen (GO:0031981);; Biological Process: cellular macromolecule metabolic process (GO:0044260);…	--	WEB family protein At4g27595, chloroplastic (Precursor) GN=At4g27595 OS=Arabidopsis thaliana (Mouse-ear cress) PE=2 SV=1	unknown [Solanum lycopersicum]
Solyc09g083390.1	0.00460394	-1.08328	down	--	--	--	--	--	PREDICTED: uncharacterized protein LOC101245795 [Solanum lycopersicum]
Solyc01g102810.2	0.00783458	-1.08106	down	[L]	Replication, recombination and repair	Biological Process: mitotic cell cycle (GO:0000278);; Biological Process: regionalization (GO:0003002);; Cellular Component: nucleus (GO:0005634);; Cellular Component: plasma membrane (GO:0005886);; Biological Process: cell adhesion (GO:0007155);; Biological Process: meristem initiation (GO:0010014);; Biological Process: trichome branching (GO:0010091);; Biological Process: vegetative to reproduc…	--	Protein STICHEL GN=STI OS=Arabidopsis thaliana (Mouse-ear cress) PE=1 SV=2	PREDICTED: uncharacterized protein LOC101254741 [Solanum lycopersicum]
Solyc11g020040.1	0.00633137	-1.07628	down	[O]	Posttranslational modification, protein turnover, chaperones	Molecular Function: ATP binding (GO:0005524);; Cellular Component: cell wall (GO:0005618);; Cellular Component: nucleus (GO:0005634);; Cellular Component: mitochondrion (GO:0005739);; Cellular Component: mitochondrial matrix (GO:0005759);; Cellular Component: vacuolar membrane (GO:0005774);; Cellular Component: Golgi apparatus (GO:0005794);; Biological Process: protein folding (GO:0006457);; Biol…	--	Stromal 70 kDa heat shock-related protein, chloroplastic (Precursor) GN=HSP70 OS=Pisum sativum (Garden pea) PE=1 SV=1	heat shock protein 70 [Solanum lycopersicum]
Solyc03g118240.2	0.00976397	-1.07529	down	[H]	Coenzyme transport and metabolism	Biological Process: rRNA processing (GO:0006364);; Cellular Component: chloroplast thylakoid membrane (GO:0009535);; Cellular Component: chloroplast envelope (GO:0009941);; Biological Process: regulation of proton transport (GO:0010155);; Biological Process: photosynthesis (GO:0015979);; Biological Process: chlorophyll biosynthetic process (GO:0015995);; Biological Process: isopentenyl diphosphat…	K03428|0.0|vvi:100243913|hypothetical protein LOC100243913	Magnesium protoporphyrin IX methyltransferase, chloroplastic (Precursor) GN=CHLM OS=Arabidopsis thaliana (Mouse-ear cress) PE=1 SV=1	PREDICTED: magnesium-protoporphyrin O-methyltransferase-like [Solanum lycopersicum]
Solyc09g065160.2	0.00971932	-1.07283	down	[R]	General function prediction only	Molecular Function: nucleotide binding (GO:0000166);; Molecular Function: catalytic activity (GO:0003824);; Biological Process: rRNA processing (GO:0006364);; Biological Process: embryo development ending in seed dormancy (GO:0009793);; Biological Process: chloroplast relocation (GO:0009902);; Biological Process: thylakoid membrane organization (GO:0010027);; Biological Process: photosystem II as…	--	--	PREDICTED: uncharacterized protein LOC101255731 [Solanum lycopersicum]
Solyc11g008780.1	0.00696363	-1.06852	down	[E]	Amino acid transport and metabolism	Molecular Function: acetolactate synthase activity (GO:0003984);; Cellular Component: cytosol (GO:0005829);; Biological Process: gluconeogenesis (GO:0006094);; Biological Process: leucine metabolic process (GO:0006551);; Biological Process: valine metabolic process (GO:0006573);; Biological Process: cytoskeleton organization (GO:0007010);; Biological Process: branched-chain amino acid biosyntheti…	K01653|0.0|vvi:100256605|hypothetical protein LOC100256605	Acetolactate synthase small subunit 2, chloroplastic (Precursor) GN=At2g31810 OS=Arabidopsis thaliana (Mouse-ear cress) PE=1 SV=1	PREDICTED: acetolactate synthase small subunit 2, chloroplastic-like [Solanum lycopersicum]
Solyc08g005450.1	0.00702631	-1.06141	down	--	--	Molecular Function: nucleic acid binding (GO:0003676);; Molecular Function: catalytic activity (GO:0003824);; Cellular Component: nucleus (GO:0005634);; Cellular Component: cytoplasm (GO:0005737);; Biological Process: RNA processing (GO:0006396);; Biological Process: lipid transport (GO:0006869);; Biological Process: intra-Golgi vesicle-mediated transport (GO:0006891);; Molecular Function: zinc i…	--	CAX-interacting protein 4 GN=CXIP4 OS=Arabidopsis thaliana (Mouse-ear cress) PE=1 SV=2	Hop-interacting protein THI119 [Solanum lycopersicum]
Solyc02g078160.2	0.00670107	-1.06074	down	--	--	--	--	--	PREDICTED: uncharacterized protein LOC101251439 [Solanum lycopersicum]
Solyc01g073750.2	0.00693738	-1.05984	down	--	--	Cellular Component: 1,3-beta-D-glucan synthase complex (GO:0000148);; Molecular Function: 1,3-beta-D-glucan synthase activity (GO:0003843);; Cellular Component: Golgi apparatus (GO:0005794);; Biological Process: (1->3)-beta-D-glucan biosynthetic process (GO:0006075);; Biological Process: protein targeting to membrane (GO:0006612);; Biological Process: nucleotide transport (GO:0006862);; Biologica…	--	Callose synthase 2 GN=F22D22.29 OS=Arabidopsis thaliana (Mouse-ear cress) PE=2 SV=3	PREDICTED: callose synthase 2-like [Solanum lycopersicum]
Solyc04g009510.2	0.00821179	-1.05137	down	[K]	Transcription	Molecular Function: nucleotide binding (GO:0000166);; Molecular Function: nucleic acid binding (GO:0003676);; Molecular Function: zinc ion binding (GO:0008270);;	K10643|1e-119|vvi:100267264|hypothetical protein LOC100267264	--	PREDICTED: uncharacterized protein LOC101257555 [Solanum lycopersicum]
Solyc10g007500.2	0.00800629	-1.04914	down	[RTKL]	--	Biological Process: MAPK cascade (GO:0000165);; Molecular Function: MAP kinase activity (GO:0004707);; Molecular Function: ATP binding (GO:0005524);; Cellular Component: nucleus (GO:0005634);; Cellular Component: cytoplasm (GO:0005737);; Cellular Component: mitochondrion (GO:0005739);; Cellular Component: cytosol (GO:0005829);; Cellular Component: plasma membrane (GO:0005886);; Biological Process…	--	Mitogen-activated protein kinase 19 GN=MPK19 OS=Arabidopsis thaliana (Mouse-ear cress) PE=2 SV=2	mitogen-activated protein kinase 10 [Solanum lycopersicum]
Solyc10g081120.1	0.0085824	-1.0468	down	[G]	Carbohydrate transport and metabolism	Cellular Component: vacuole (GO:0005773);; Molecular Function: xylan 1,4-beta-xylosidase activity (GO:0009044);; Cellular Component: plant-type cell wall (GO:0009505);; Biological Process: glucuronoxylan metabolic process (GO:0010413);; Biological Process: xylan biosynthetic process (GO:0045492);; Biological Process: xylan catabolic process (GO:0045493);; Biological Process: L-arabinose metabolic…	--	Alpha-L-arabinofuranosidase 1 (Precursor) GN=T7M13.18 OS=Arabidopsis thaliana (Mouse-ear cress) PE=1 SV=1	arabinosidase ARA-1 [Solanum lycopersicum]
Solyc07g043460.2	0.00835883	-1.04671	down	[Q]	Secondary metabolites biosynthesis, transport and catabolism	Molecular Function: binding (GO:0005488);; Biological Process: terpenoid metabolic process (GO:0006721);; Biological Process: isoprenoid biosynthetic process (GO:0008299);; Molecular Function: steroid hydroxylase activity (GO:0008395);; Biological Process: response to light stimulus (GO:0009416);; Cellular Component: plasmodesma (GO:0009506);; Cellular Component: chloroplast (GO:0009507);; Biolog…	--	Secologanin synthase GN=CYP72A1 OS=Catharanthus roseus (Madagascar periwinkle) PE=2 SV=1	PREDICTED: secologanin synthase-like isoform 1 [Solanum lycopersicum]
Solyc07g052370.2	0	8.07153	up	[Q]	Secondary metabolites biosynthesis, transport and catabolism	Molecular Function: monooxygenase activity (GO:0004497);; Molecular Function: iron ion binding (GO:0005506);; Molecular Function: electron carrier activity (GO:0009055);; Cellular Component: membrane (GO:0016020);; Molecular Function: oxidoreductase activity, acting on paired donors, with incorporation or reduction of molecular oxygen (GO:0016705);; Molecular Function: (S)-limonene 3-monooxygenas…	--	Premnaspirodiene oxygenase GN=CYP71D55 OS=Hyoscyamus muticus (Egyptian henbane) PE=1 SV=1	PREDICTED: premnaspirodiene oxygenase-like [Solanum lycopersicum]
Solyc01g101180.2	0	7.98019	up	--	--	Molecular Function: magnesium ion binding (GO:0000287);; Cellular Component: cytoplasm (GO:0005737);; Biological Process: defense response (GO:0006952);; Biological Process: terpenoid biosynthetic process (GO:0016114);; Biological Process: geranyl diphosphate metabolic process (GO:0033383);; Molecular Function: vetispiradiene synthase activity (GO:0034003);; Biological Process: farnesyl diphospha…	--	Vetispiradiene synthase 1 GN=PVS1 OS=Solanum tuberosum (Potato) PE=1 SV=1	PREDICTED: viridiflorene synthase-like [Solanum lycopersicum]
Solyc08g080620.1	0	7.82084	up	--	--	Cellular Component: extracellular region (GO:0005576);; Cellular Component: vacuole (GO:0005773);; Biological Process: signal transduction (GO:0007165);; Biological Process: systemic acquired resistance (GO:0009627);; Biological Process: anthocyanin-containing compound biosynthetic process (GO:0009718);; Biological Process: regulation of biosynthetic process (GO:0009889);; Biological Process: res…	--	Osmotin-like protein OSML13 (Precursor) OS=Solanum commersonii (Commerson&apos;s wild potato) PE=2 SV=1	PR-5x precursor [Solanum lycopersicum]
Solyc01g101190.2	0	7.55374	up	--	--	Molecular Function: magnesium ion binding (GO:0000287);; Cellular Component: cytoplasm (GO:0005737);; Biological Process: defense response (GO:0006952);; Biological Process: terpenoid biosynthetic process (GO:0016114);; Biological Process: geranyl diphosphate metabolic process (GO:0033383);; Molecular Function: vetispiradiene synthase activity (GO:0034003);; Biological Process: farnesyl diphospha…	--	Vetispiradiene synthase 1 GN=PVS1 OS=Solanum tuberosum (Potato) PE=1 SV=1	PREDICTED: vetispiradiene synthase 1-like [Solanum lycopersicum]
Solyc03g098100.2	0	7.25578	up	[R]	General function prediction only	Cellular Component: nucleus (GO:0005634);; Cellular Component: cytosol (GO:0005829);; Molecular Function: alcohol dehydrogenase (NADP+) activity (GO:0008106);; Biological Process: response to cold (GO:0009409);; Biological Process: response to water deprivation (GO:0009414);; Biological Process: response to salt stress (GO:0009651);; Molecular Function: steroid dehydrogenase activity (GO:0016229)…	--	Methylecgonone reductase OS=Erythroxylum coca (Coca plant) PE=1 SV=1	PREDICTED: non-functional NADPH-dependent codeinone reductase 2-like [Solanum lycopersicum]
Solyc01g101170.2	0	7.16579	up	--	--	Molecular Function: magnesium ion binding (GO:0000287);; Cellular Component: cytoplasm (GO:0005737);; Biological Process: defense response (GO:0006952);; Biological Process: terpenoid biosynthetic process (GO:0016114);; Biological Process: geranyl diphosphate metabolic process (GO:0033383);; Molecular Function: vetispiradiene synthase activity (GO:0034003);; Biological Process: farnesyl diphospha…	--	Viridiflorene synthase GN=TPS31 OS=Solanum lycopersicum (Tomato) PE=1 SV=1	viridiflorene synthase [Solanum lycopersicum]
Solyc02g094270.1	0	7.09092	up	--	--	Biological Process: response to molecule of bacterial origin (GO:0002237);; Biological Process: respiratory burst involved in defense response (GO:0002679);; Molecular Function: sequence-specific DNA binding transcription factor activity (GO:0003700);; Molecular Function: protein binding (GO:0005515);; Cellular Component: nucleus (GO:0005634);; Biological Process: regulation of transcription, DNA…	--	Probable WRKY transcription factor 45 GN=WRKY45 OS=Arabidopsis thaliana (Mouse-ear cress) PE=2 SV=1	PREDICTED: probable WRKY transcription factor 75-like [Solanum lycopersicum]
Solyc01g109380.2	0	6.70017	up	--	--	Cellular Component: nucleus (GO:0005634);; Cellular Component: peroxisome (GO:0005777);; Cellular Component: plasma membrane (GO:0005886);; Cellular Component: plastid (GO:0009536);; Cellular Component: integral to membrane (GO:0016021);;	--	UPF0496 protein At4g34320 GN=At4g34320 OS=Arabidopsis thaliana (Mouse-ear cress) PE=1 SV=1	PREDICTED: UPF0496 protein At4g34320-like isoform 1 [Solanum lycopersicum]
Solyc04g072280.2	0	6.66679	up	[Q]	Secondary metabolites biosynthesis, transport and catabolism	Molecular Function: copper ion binding (GO:0005507);; Cellular Component: extracellular region (GO:0005576);; Biological Process: response to water deprivation (GO:0009414);; Biological Process: lignin metabolic process (GO:0009808);; Biological Process: lignin biosynthetic process (GO:0009809);; Biological Process: proanthocyanidin biosynthetic process (GO:0010023);; Biological Process: glucuron…	--	Laccase-14 (Precursor) GN=LAC14 OS=Arabidopsis thaliana (Mouse-ear cress) PE=2 SV=1	PREDICTED: laccase-14-like [Solanum lycopersicum]
Solyc07g063700.1	0	6.61506	up	[RTKL]	--	Molecular Function: nucleotide binding (GO:0000166);; Biological Process: immune system process (GO:0002376);; Molecular Function: protein kinase activity (GO:0004672);; Molecular Function: protein serine/threonine kinase activity (GO:0004674);; Cellular Component: nucleus (GO:0005634);; Cellular Component: plasma membrane (GO:0005886);; Biological Process: defense response (GO:0006952);; Cellula…	--	G-type lectin S-receptor-like serine/threonine-protein kinase At4g27290 (Precursor) GN=At4g27290 OS=Arabidopsis thaliana (Mouse-ear cress) PE=3 SV=4	PREDICTED: G-type lectin S-receptor-like serine/threonine-protein kinase B120-like [Solanum lycopersicum]
Solyc06g066230.2	0	6.5759	up	[Q]	Secondary metabolites biosynthesis, transport and catabolism	Molecular Function: monooxygenase activity (GO:0004497);; Molecular Function: iron ion binding (GO:0005506);; Molecular Function: electron carrier activity (GO:0009055);; Molecular Function: oxidoreductase activity, acting on paired donors, with incorporation or reduction of molecular oxygen (GO:0016705);; Molecular Function: (S)-limonene 3-monooxygenase activity (GO:0018674);; Molecular Function…	--	Cytochrome P450 71D7 GN=CYP71D7 OS=Solanum chacoense (Chaco potato) PE=3 SV=1	PREDICTED: cytochrome P450 71D7-like [Solanum lycopersicum]
Solyc06g082420.2	0	6.5735	up	--	--	Biological Process: defense response to nematode (GO:0002215);; Molecular Function: peroxidase activity (GO:0004601);; Molecular Function: protein binding (GO:0005515);; Cellular Component: extracellular region (GO:0005576);; Cellular Component: cell wall (GO:0005618);; Cellular Component: Golgi apparatus (GO:0005794);; Cellular Component: cytosol (GO:0005829);; Biological Process: flower develop…	--	Cationic peroxidase 1 (Precursor) GN=PNC1 OS=Arachis hypogaea (Peanut) PE=1 SV=2	PREDICTED: cationic peroxidase 1-like [Solanum lycopersicum]
Solyc09g066400.1	0	6.5251	up	[Q]	Secondary metabolites biosynthesis, transport and catabolism	Molecular Function: monooxygenase activity (GO:0004497);; Molecular Function: binding (GO:0005488);; Cellular Component: membrane (GO:0016020);; Molecular Function: oxidoreductase activity, acting on paired donors, with incorporation or reduction of molecular oxygen (GO:0016705);; Molecular Function: (S)-limonene 3-monooxygenase activity (GO:0018674);; Molecular Function: (S)-limonene 6-monooxyge…	--	Premnaspirodiene oxygenase GN=CYP71D55 OS=Hyoscyamus muticus (Egyptian henbane) PE=1 SV=1	PREDICTED: premnaspirodiene oxygenase-like [Solanum lycopersicum]
Solyc01g108350.2	0	6.30815	up	--	--	--	--	--	PREDICTED: uncharacterized protein LOC101245101 [Solanum lycopersicum]
Solyc05g054380.1	0	6.25276	up	--	--	Biological Process: defense response (GO:0006952);; Biological Process: response to biotic stimulus (GO:0009607);;	--	Pathogenesis-related protein STH-2 GN=STH-2 OS=Solanum tuberosum (Potato) PE=2 SV=1	PREDICTED: pathogenesis-related protein STH-2-like [Solanum lycopersicum]
Solyc11g072140.1	0	6.14921	up	[RTKL]	--	Molecular Function: guanylate cyclase activity (GO:0004383);; Molecular Function: protein kinase activity (GO:0004672);; Molecular Function: protein serine/threonine kinase activity (GO:0004674);; Molecular Function: binding (GO:0005488);; Cellular Component: extracellular region (GO:0005576);; Cellular Component: plasma membrane (GO:0005886);; Biological Process: cGMP biosynthetic process (GO:00…	--	Wall-associated receptor kinase 3 (Precursor) GN=WAK3 OS=Arabidopsis thaliana (Mouse-ear cress) PE=2 SV=2	PREDICTED: wall-associated receptor kinase 3-like [Solanum lycopersicum]
Solyc08g074260.2	0	6.10839	up	[Q]	Secondary metabolites biosynthesis, transport and catabolism	Molecular Function: monooxygenase activity (GO:0004497);; Molecular Function: iron ion binding (GO:0005506);; Molecular Function: electron carrier activity (GO:0009055);; Molecular Function: oxidoreductase activity, acting on paired donors, with incorporation or reduction of molecular oxygen (GO:0016705);; Molecular Function: (S)-limonene 3-monooxygenase activity (GO:0018674);; Molecular Function…	--	Premnaspirodiene oxygenase GN=CYP71D55 OS=Hyoscyamus muticus (Egyptian henbane) PE=1 SV=1	PREDICTED: cytochrome P450 71D7-like [Solanum lycopersicum]
Solyc04g083140.1	0	6.08585	up	[Q]	Secondary metabolites biosynthesis, transport and catabolism	Molecular Function: monooxygenase activity (GO:0004497);; Molecular Function: iron ion binding (GO:0005506);; Cellular Component: endoplasmic reticulum (GO:0005783);; Molecular Function: electron carrier activity (GO:0009055);; Cellular Component: integral to membrane (GO:0016021);; Molecular Function: oxidoreductase activity, acting on paired donors, with incorporation or reduction of molecular …	--	Premnaspirodiene oxygenase GN=CYP71D55 OS=Hyoscyamus muticus (Egyptian henbane) PE=1 SV=1	PREDICTED: premnaspirodiene oxygenase-like [Solanum lycopersicum]
Solyc07g009080.2	0	6.06637	up	--	--	Biological Process: response to organic substance (GO:0010033);; Biological Process: defense response to bacterium (GO:0042742);;	--	Defensin-like protein 19 (Precursor) GN=F14P1.6 OS=Arabidopsis thaliana (Mouse-ear cress) PE=3 SV=2	PREDICTED: defensin-like protein 3-like [Solanum lycopersicum]
Solyc01g087280.1	0	5.96329	up	[M]	Cell wall/membrane/envelope biogenesis	Molecular Function: hydrolase activity, hydrolyzing O-glycosyl compounds (GO:0004553);; Molecular Function: polygalacturonase activity (GO:0004650);; Molecular Function: protein binding (GO:0005515);; Cellular Component: extracellular region (GO:0005576);; Biological Process: carbohydrate metabolic process (GO:0005975);; Biological Process: metabolic process (GO:0008152);; Cellular Component: pla…	--	Polygalacturonase (Precursor) OS=Actinidia deliciosa (Kiwi) PE=2 SV=1	PREDICTED: polygalacturonase-like [Solanum lycopersicum]
Solyc01g108360.2	0	5.95043	up	--	--	--	--	--	PREDICTED: uncharacterized protein LOC101245404 [Solanum lycopersicum]
Solyc08g077330.2	0	5.92161	up	--	--	Cellular Component: extracellular region (GO:0005576);; Cellular Component: Golgi apparatus (GO:0005794);; Cellular Component: cytosol (GO:0005829);; Cellular Component: plant-type cell wall (GO:0009505);; Cellular Component: plasmodesma (GO:0009506);; Biological Process: anatomical structure morphogenesis (GO:0009653);; Biological Process: plant-type cell wall organization (GO:0009664);; Cellula…	--	Expansin-like B1 (Precursor) OS=Oryza sativa subsp. japonica (Rice) PE=2 SV=2	PREDICTED: expansin-like B1-like [Solanum lycopersicum]
Solyc03g118000.1	2.22e-16	5.8357	up	--	--	Molecular Function: inositol-1,4,5-trisphosphate 6-kinase activity (GO:0000823);; Cellular Component: nucleus (GO:0005634);; Cellular Component: cytosol (GO:0005829);; Cellular Component: plasma membrane (GO:0005886);; Biological Process: regulation of transcription, DNA-dependent (GO:0006355);; Biological Process: protein targeting to mitochondrion (GO:0006626);; Molecular Function: inositol-1,4…	--	Inositol polyphosphate multikinase beta OS=Arabidopsis thaliana (Mouse-ear cress) PE=1 SV=1	PREDICTED: inositol polyphosphate multikinase beta-like [Solanum lycopersicum]
Solyc09g091670.2	0	5.75641	up	[V]	Defense mechanisms	Molecular Function: ATP binding (GO:0005524);; Cellular Component: mitochondrion (GO:0005739);; Cellular Component: vacuolar membrane (GO:0005774);; Cellular Component: cytosol (GO:0005829);; Cellular Component: plasma membrane (GO:0005886);; Biological Process: ATP catabolic process (GO:0006200);; Biological Process: protein targeting to membrane (GO:0006612);; Biological Process: transport (GO:…	--	Pleiotropic drug resistance protein 1 GN=PDR1 OS=Nicotiana plumbaginifolia (Leadwort-leaved tobacco) PE=1 SV=1	PREDICTED: pleiotropic drug resistance protein 1-like [Solanum lycopersicum]
Solyc01g102910.2	0	5.75267	up	--	--	Cellular Component: extracellular region (GO:0005576);; Cellular Component: cell wall (GO:0005618);; Biological Process: oligopeptide transport (GO:0006857);; Biological Process: response to salt stress (GO:0009651);; Cellular Component: cytoplasmic membrane-bounded vesicle (GO:0016023);; Molecular Function: manganese ion binding (GO:0030145);; Cellular Component: extracellular matrix (GO:0031012…	--	Germin-like protein subfamily 1 member 14 (Precursor) GN=At5g39110 OS=Arabidopsis thaliana (Mouse-ear cress) PE=3 SV=1	PREDICTED: germin-like protein subfamily 1 member 14-like [Solanum lycopersicum]
Solyc01g101210.2	1.44e-15	5.74981	up	--	--	Molecular Function: magnesium ion binding (GO:0000287);; Cellular Component: cytoplasm (GO:0005737);; Biological Process: defense response (GO:0006952);; Biological Process: terpenoid biosynthetic process (GO:0016114);; Biological Process: geranyl diphosphate metabolic process (GO:0033383);; Molecular Function: vetispiradiene synthase activity (GO:0034003);; Biological Process: farnesyl diphospha…	--	Vetispiradiene synthase 1 GN=PVS1 OS=Solanum tuberosum (Potato) PE=1 SV=1	PREDICTED: vetispiradiene synthase 1-like [Solanum lycopersicum]
Solyc07g056510.2	0	5.73602	up	[O]	Posttranslational modification, protein turnover, chaperones	Biological Process: maltose metabolic process (GO:0000023);; Molecular Function: glutathione transferase activity (GO:0004364);; Molecular Function: lactoylglutathione lyase activity (GO:0004462);; Molecular Function: peroxidase activity (GO:0004601);; Cellular Component: nucleus (GO:0005634);; Cellular Component: vacuolar membrane (GO:0005774);; Cellular Component: Golgi apparatus (GO:0005794);;…	--	Probable glutathione S-transferase parA GN=PARA OS=Nicotiana tabacum (Common tobacco) PE=2 SV=1	PREDICTED: probable glutathione S-transferase parA-like [Solanum lycopersicum]
Solyc02g080930.1	3e-15	5.71397	up	--	--	--	--	--	predicted protein [Populus trichocarpa]
Solyc02g080920.1	0	5.67532	up	--	--	--	--	--	predicted protein [Populus trichocarpa]
Solyc07g007060.1	2.53e-13	5.49917	up	[P]	Inorganic ion transport and metabolism	Molecular Function: zinc ion transmembrane transporter activity (GO:0005385);; Cellular Component: plasma membrane (GO:0005886);; Biological Process: cation transport (GO:0006812);; Biological Process: zinc ion transport (GO:0006829);; Molecular Function: cation transmembrane transporter activity (GO:0008324);; Cellular Component: plant-type vacuole membrane (GO:0009705);; Biological Process: res…	K14689|0.0|vvi:100241107|hypothetical protein LOC100241107	Metal tolerance protein 1 OS=Oryza sativa subsp. japonica (Rice) PE=2 SV=1	PREDICTED: metal tolerance protein 1-like isoform 1 [Solanum lycopersicum]
Solyc10g050730.1	5.83e-13	5.45643	up	--	--	--	--	--	PREDICTED: uncharacterized protein LOC101244913 [Solanum lycopersicum]
Solyc10g050690.1	1.17e-11	5.296	up	--	--	--	--	--	PREDICTED: uncharacterized protein LOC101249124 [Solanum lycopersicum]
Solyc03g098740.1	0	5.27288	up	--	--	Molecular Function: endopeptidase inhibitor activity (GO:0004866);; Biological Process: negative regulation of endopeptidase activity (GO:0010951);;	--	21 kDa seed protein (Precursor) GN=ASP OS=Theobroma cacao (Cacao) PE=2 SV=1	PREDICTED: miraculin-like, partial [Solanum lycopersicum]
Solyc08g078180.1	0	5.24739	up	--	--	Biological Process: respiratory burst involved in defense response (GO:0002679);; Molecular Function: DNA binding (GO:0003677);; Molecular Function: sequence-specific DNA binding transcription factor activity (GO:0003700);; Cellular Component: nucleus (GO:0005634);; Biological Process: toxin catabolic process (GO:0009407);; Biological Process: response to water deprivation (GO:0009414);; Biologic…	K14517|2e-59|ath:AT5G47220|ERF2	Ethylene-responsive transcription factor 2 GN=MQL5.7 OS=Arabidopsis thaliana (Mouse-ear cress) PE=2 SV=1	PREDICTED: ethylene-responsive transcription factor 2-like [Solanum lycopersicum]
Solyc04g071590.1	0	5.11044	up	--	--	Cellular Component: nucleus (GO:0005634);; Cellular Component: cytosol (GO:0005829);; Biological Process: response to stress (GO:0006950);;	--	Abscisic stress-ripening protein 3 GN=ASR3 OS=Solanum lycopersicum (Tomato) PE=4 SV=2	PREDICTED: abscisic stress-ripening protein 3-like [Solanum lycopersicum]
Solyc09g075700.1	4.23e-10	5.08774	up	[I]	Lipid transport and metabolism	Biological Process: developmental process involved in reproduction (GO:0003006);; Molecular Function: carboxylesterase activity (GO:0004091);; Cellular Component: cytosol (GO:0005829);; Biological Process: response to stress (GO:0006950);; Biological Process: anatomical structure morphogenesis (GO:0009653);; Biological Process: response to gibberellin stimulus (GO:0009739);; Biological Process: h…	--	Probable carboxylesterase 12 GN=CXE12 OS=Arabidopsis thaliana (Mouse-ear cress) PE=2 SV=1	PREDICTED: probable carboxylesterase 13-like [Solanum lycopersicum]
Solyc01g102890.2	0	5.04351	up	--	--	Cellular Component: extracellular region (GO:0005576);; Cellular Component: cell wall (GO:0005618);; Biological Process: oligopeptide transport (GO:0006857);; Biological Process: response to salt stress (GO:0009651);; Cellular Component: cytoplasmic membrane-bounded vesicle (GO:0016023);; Molecular Function: manganese ion binding (GO:0030145);; Cellular Component: extracellular matrix (GO:0031012…	--	Germin-like protein subfamily 1 member 13 (Precursor) GN=GLP6 OS=Arabidopsis thaliana (Mouse-ear cress) PE=2 SV=2	PREDICTED: putative germin-like protein 2-1-like [Solanum lycopersicum]
Solyc04g079250.2	2.73e-09	4.97113	up	[R]	General function prediction only	Biological Process: lipid metabolic process (GO:0006629);; Biological Process: metabolic process (GO:0008152);; Molecular Function: hydrolase activity (GO:0016787);;	--	Patatin-3-Kuras 1 (Precursor) GN=pat3-k1 OS=Solanum tuberosum (Potato) PE=1 SV=1	PREDICTED: patatin group A-3-like [Solanum lycopersicum]
Solyc09g090990.2	0	4.9519	up	--	--	Biological Process: defense response (GO:0006952);; Biological Process: response to biotic stimulus (GO:0009607);;	--	Pathogenesis-related protein STH-2 GN=STH-2 OS=Solanum tuberosum (Potato) PE=2 SV=1	TSI-1 protein [Solanum lycopersicum]
Solyc07g005380.2	0	4.93524	up	--	--	--	--	S-norcoclaurine synthase (Precursor) OS=Thalictrum flavum subsp. glaucum (Yellow meadow rue) PE=1 SV=1	PREDICTED: S-norcoclaurine synthase-like [Solanum lycopersicum]
Solyc02g065090.2	0	4.92876	up	[R]	General function prediction only	Biological Process: lipid metabolic process (GO:0006629);; Biological Process: metabolic process (GO:0008152);; Molecular Function: hydrolase activity (GO:0016787);;	--	Patatin-3-Kuras 1 (Precursor) GN=pat3-k1 OS=Solanum tuberosum (Potato) PE=1 SV=1	PREDICTED: patatin group A-3-like [Solanum lycopersicum]
Solyc03g025640.1	7.07e-09	4.90909	up	[Q]	Secondary metabolites biosynthesis, transport and catabolism	Molecular Function: monooxygenase activity (GO:0004497);; Molecular Function: binding (GO:0005488);; Molecular Function: iron ion binding (GO:0005506);; Biological Process: terpenoid metabolic process (GO:0006721);; Biological Process: isoprenoid biosynthetic process (GO:0008299);; Molecular Function: steroid hydroxylase activity (GO:0008395);; Molecular Function: electron carrier activity (GO:00…	--	Cytokinin hydroxylase GN=CYP735A2 OS=Arabidopsis thaliana (Mouse-ear cress) PE=1 SV=1	PREDICTED: uncharacterized protein LOC101244259 [Solanum lycopersicum]
Solyc07g009510.1	0	4.9	up	--	--	Cellular Component: plant-type vacuole (GO:0000325);; Molecular Function: ribonuclease activity (GO:0004540);; Molecular Function: chitinase activity (GO:0004568);; Cellular Component: extracellular region (GO:0005576);; Biological Process: chitin catabolic process (GO:0006032);; Molecular Function: chitin binding (GO:0008061);; Molecular Function: endochitinase activity (GO:0008843);; Biological…	--	Basic endochitinase A (Precursor) GN=rsca OS=Secale cereale (Rye) PE=1 SV=1	antifungal protein [Capsicum annuum]
Solyc05g050350.1	0	4.88509	up	--	--	Molecular Function: intracellular cyclic nucleotide activated cation channel activity (GO:0005221);; Molecular Function: intracellular cAMP activated cation channel activity (GO:0005222);; Molecular Function: inward rectifier potassium channel activity (GO:0005242);; Molecular Function: calcium channel activity (GO:0005262);; Molecular Function: calmodulin binding (GO:0005516);; Cellular Componen…	--	Cyclic nucleotide-gated ion channel 1 GN=CNGC1 OS=Arabidopsis thaliana (Mouse-ear cress) PE=1 SV=1	PREDICTED: cyclic nucleotide-gated ion channel 1-like [Solanum lycopersicum]
Solyc03g005500.1	1.14e-08	4.87704	up	--	--	Biological Process: respiratory burst involved in defense response (GO:0002679);; Molecular Function: DNA binding (GO:0003677);; Molecular Function: sequence-specific DNA binding transcription factor activity (GO:0003700);; Molecular Function: protein binding (GO:0005515);; Cellular Component: nucleolus (GO:0005730);; Biological Process: transcription, DNA-dependent (GO:0006351);; Biological Proc…	--	Ethylene-responsive transcription factor ERF098 GN=ERF098 OS=Arabidopsis thaliana (Mouse-ear cress) PE=1 SV=1	PREDICTED: ethylene-responsive transcription factor ERF098-like [Solanum lycopersicum]
Solyc09g098080.2	1.14e-08	4.87704	up	--	--	Cellular Component: cytosol (GO:0005829);; Biological Process: response to water deprivation (GO:0009414);; Biological Process: response to wounding (GO:0009611);; Biological Process: response to ethylene stimulus (GO:0009723);; Biological Process: abscisic acid mediated signaling pathway (GO:0009738);; Molecular Function: abscisic acid glucosyltransferase activity (GO:0010294);; Cellular Compone…	--	Putative UDP-glucose flavonoid 3-O-glucosyltransferase 3 GN=GT3 OS=Fragaria ananassa (Strawberry) PE=2 SV=1	PREDICTED: putative UDP-glucose flavonoid 3-O-glucosyltransferase 3-like [Solanum lycopersicum]
[truncated: 1,235 more rows]
