# Supplementary material for: Transcriptome analysis of the compatible interaction of tomato with Verticillium dahliae using RNA-sequencing
Source: Front Plant Sci. 2015 Jun 8;6:428. doi: 10.3389/fpls.2015.00428 (PMC4458571; doi:10.3389/fpls.2015.00428)
Supplement: Supplementary file 3 [file Table_3.XLS]

## Sheet: Mock vs Treat
Table S3. Complete list of DEGs involved in KEGG pathways
Pathway term	Pathway ID	No. of DEGs	DEG list
Lysine biosynthesis	ko00300	2	Solyc06g064550.2;Solyc11g044840.1	K12524+K10206
Lysine degradation	ko00310	1	Solyc02g084640.2	K00128
Galactose metabolism	ko00052	5	Solyc08g079080.2;Solyc08g080570.2;Solyc08g082440.2;Solyc10g083290.1;Solyc10g083300.1	K01193+K01784+K01784+K01193+K01193
Terpenoid backbone biosynthesis	ko00900	5	Solyc02g038740.2;Solyc03g032010.2;Solyc06g059990.2;Solyc08g005660.1;Solyc08g007790.2	K00021+K00021+K11778+K11778+K01641
Carbon fixation in photosynthetic organisms	ko00710	14	Solyc01g080460.2;Solyc01g106480.2;Solyc01g110360.2;Solyc02g020940.2;Solyc02g062340.2;Solyc02g069620.2;Solyc02g085950.2;Solyc04g009030.2;Solyc04g076880.2;Solyc06g051930.2;Solyc08g076220.2;Solyc09g011810.2;Solyc10g018300.1;Solyc12g094640.1	K01006+K00026+K01623+K05298+K01623+K01807+K01602+K05298+K01610+K00873+K00855+K03841+K00615+K05298
Plant-pathogen interaction	ko04626	24	Solyc01g106630.2;Solyc02g094000.1;Solyc03g005040.1;Solyc03g007890.2;Solyc03g044900.2;Solyc03g117980.2;Solyc03g122190.2;Solyc06g036290.2;Solyc06g036410.1;Solyc06g053930.2;Solyc06g068930.1;Solyc06g068960.1;Solyc06g083390.2;Solyc07g042170.2;Solyc07g049180.2;Solyc09g006010.2;Solyc09g014990.2;Solyc09g059430.2;Solyc10g011910.2;Solyc10g081170.1;Solyc11g068460.1;Solyc11g071740.1;Solyc12g009220.1;Solyc12g…	K13449+K13448+K13448+K04079+K13448+K13447+K13464+K04079+K12795+K13448+K13464+K13448+K13456+K13464+K13429+K13449+K13424+K13456+K13425+K02183+K13448+K13448+K13464+K13412
RNA degradation	ko03018	2	Solyc04g009510.2;Solyc08g066120.2	K10643+K00962
Isoquinoline alkaloid biosynthesis	ko00950	1	Solyc08g014330.2	K00276
One carbon pool by folate	ko00670	1	Solyc02g091560.2	K00600
Pyrimidine metabolism	ko00240	1	Solyc08g066120.2	K00962
C5-Branched dibasic acid metabolism	ko00660	2	Solyc03g044330.1;Solyc11g008780.1	K01652+K01653
Inositol phosphate metabolism	ko00562	2	Solyc04g015470.2;Solyc08g076690.1	K00889+K00913
Diterpenoid biosynthesis	ko00904	2	Solyc01g080900.2;Solyc03g006880.2	K04123+K05282
beta-Alanine metabolism	ko00410	5	Solyc02g084640.2;Solyc04g025530.2;Solyc06g053510.2;Solyc06g053520.2;Solyc08g014330.2	K00128+K01580+K00797+K00797+K00276
Ascorbate and aldarate metabolism	ko00053	1	Solyc02g084640.2	K00128
Histidine metabolism	ko00340	7	Solyc02g084640.2;Solyc08g006740.2;Solyc08g006750.2;Solyc08g068610.2;Solyc08g068620.1;Solyc08g068630.2;Solyc08g068680.2	K00128+K01590+K01590+K01590+K01590+K01590+K01590
Starch and sucrose metabolism	ko00500	10	Solyc01g079570.2;Solyc01g110340.2;Solyc02g088630.2;Solyc03g031730.2;Solyc07g017600.2;Solyc08g060970.2;Solyc08g079080.2;Solyc09g075330.2;Solyc10g083290.1;Solyc10g083300.1	K05349+K01179+K13648+K05350+K01051+K01184+K01193+K01051+K01193+K01193
Valine, leucine and isoleucine biosynthesis	ko00290	6	Solyc02g065300.1;Solyc03g043880.2;Solyc03g044330.1;Solyc05g024160.2;Solyc11g008780.1;Solyc12g088220.1	K01869+K00826+K01652+K00162+K01653+K00826
Steroid biosynthesis	ko00100	1	Solyc02g070580.1	K09832
Arachidonic acid metabolism	ko00590	1	Solyc08g080940.2	K00432
Riboflavin metabolism	ko00740	1	Solyc11g073160.1	K14652
Circadian rhythm - plant	ko04712	3	Solyc05g053170.2;Solyc09g091510.2;Solyc12g057040.1	K00660+K00660+K12118
Valine, leucine and isoleucine degradation	ko00280	6	Solyc02g084640.2;Solyc03g043880.2;Solyc05g053100.2;Solyc08g007790.2;Solyc09g061840.2;Solyc12g088220.1	K00128+K00826+K00382+K01641+K07513+K00826
Glutathione metabolism	ko00480	8	Solyc01g098610.2;Solyc02g093830.2;Solyc06g009040.2;Solyc06g053510.2;Solyc06g053520.2;Solyc08g080900.2;Solyc08g080940.2;Solyc09g091840.2	K01920+K00036+K00799+K00797+K00797+K00799+K00432+K00383
Pentose phosphate pathway	ko00030	6	Solyc01g110360.2;Solyc02g062340.2;Solyc02g069620.2;Solyc02g093830.2;Solyc09g011810.2;Solyc10g018300.1	K01623+K01623+K01807+K00036+K03841+K00615
Tyrosine metabolism	ko00350	3	Solyc08g014330.2;Solyc08g083280.2;Solyc10g075170.1	K00276+K00001+K14455
Sulfur metabolism	ko00920	2	Solyc03g005260.2;Solyc10g012370.2	K13811+K13034
Limonene and pinene degradation	ko00903	1	Solyc02g084640.2	K00128
Phenylalanine metabolism	ko00360	29	Solyc01g105070.2;Solyc02g079500.2;Solyc02g079510.2;Solyc02g082090.2;Solyc02g084780.2;Solyc02g084790.2;Solyc02g084800.2;Solyc02g092580.2;Solyc02g093230.2;Solyc02g094180.2;Solyc03g042560.1;Solyc03g044100.2;Solyc04g071890.2;Solyc05g047530.2;Solyc05g052280.2;Solyc06g050440.2;Solyc07g047740.2;Solyc07g052530.2;Solyc07g052540.2;Solyc08g014330.2;Solyc09g082660.2;Solyc10g011930.1;Solyc10g075170.1;Solyc10g…	K00430+K00430+K00430+K00430+K00430+K00430+K00430+K00430+K00588+K00430+K10775+K00430+K00430+K00487+K00430+K00430+K00430+K00430+K00430+K00276+K00588+K10775+K14455+K09754+K00430+K00430+K00430+K00430+K00487
Phagosome	ko04145	3	Solyc01g073690.2;Solyc05g050850.2;Solyc10g086460.1	K02149+K09481+K05692
Arginine and proline metabolism	ko00330	9	Solyc01g080280.2;Solyc02g084640.2;Solyc02g089610.1;Solyc03g043950.2;Solyc05g010420.1;Solyc06g053510.2;Solyc06g053520.2;Solyc10g054440.1;Solyc10g075170.1	K01915+K00128+K01611+K14682+K01611+K00797+K00797+K01583+K14455
Taurine and hypotaurine metabolism	ko00430	1	Solyc04g025530.2	K01580
Ribosome	ko03010	4	Solyc02g070640.2;Solyc05g055230.1;Solyc11g056310.1;Tomato_newGene_1031	K02882+K02962+K02952+K02977
Glycosphingolipid biosynthesis - globo series	ko00603	1	Solyc10g076780.1	K01988
Phosphatidylinositol signaling system	ko04070	3	Solyc04g015470.2;Solyc08g076690.1;Solyc10g081170.1	K00889+K00913+K02183
Biosynthesis of unsaturated fatty acids	ko01040	10	Solyc04g040130.1;Solyc06g071060.1;Solyc06g071070.1;Solyc09g061840.2;Solyc11g006300.1;Solyc12g044950.1;Solyc12g049030.1;Solyc12g100240.1;Solyc12g100250.1;Solyc12g100260.1	K10256+K00059+K00059+K07513+K10258+K10256+K10256+K10256+K10256+K10256
Phenylpropanoid biosynthesis	ko00940	29	Solyc01g079570.2;Solyc01g105070.2;Solyc02g079500.2;Solyc02g079510.2;Solyc02g082090.2;Solyc02g084780.2;Solyc02g084790.2;Solyc02g084800.2;Solyc02g092580.2;Solyc02g093230.2;Solyc02g094180.2;Solyc03g031730.2;Solyc03g042560.1;Solyc03g044100.2;Solyc04g071890.2;Solyc05g047530.2;Solyc05g052280.2;Solyc06g050440.2;Solyc07g047740.2;Solyc07g052530.2;Solyc07g052540.2;Solyc09g082660.2;Solyc10g011930.1;Solyc10g…	K05349+K00430+K00430+K00430+K00430+K00430+K00430+K00430+K00430+K00588+K00430+K05350+K10775+K00430+K00430+K00487+K00430+K00430+K00430+K00430+K00430+K00588+K10775+K09754+K00430+K00430+K00430+K00430+K00487
Vitamin B6 metabolism	ko00750	2	Solyc03g120090.1;Solyc06g062540.2	K06215+K13248
Glycerolipid metabolism	ko00561	3	Solyc01g094170.2;Solyc02g084640.2;Solyc07g056320.2	K09480+K00128+K13508
Alanine, aspartate and glutamate metabolism	ko00250	5	Solyc01g080280.2;Solyc04g025530.2;Solyc06g007180.2;Solyc10g075170.1;Solyc12g099930.1	K01915+K01580+K01953+K14455+K00830
Fatty acid metabolism	ko00071	3	Solyc02g084640.2;Solyc08g083280.2;Solyc09g061840.2	K00128+K00001+K07513
ABC transporters	ko02010	1	Solyc02g071350.2	K05658
Phenylalanine, tyrosine and tryptophan biosynthesis	ko00400	4	Solyc01g067750.2;Solyc02g088460.2;Solyc04g074480.2;Solyc10g075170.1	K13832+K01850+K01626+K14455
Pyruvate metabolism	ko00620	9	Solyc01g080460.2;Solyc01g094340.2;Solyc01g106480.2;Solyc02g084640.2;Solyc04g076880.2;Solyc05g024160.2;Solyc05g053100.2;Solyc06g051930.2;Solyc08g078850.2	K01006+K01962+K00026+K00128+K01610+K00162+K00382+K00873+K00016
Citrate cycle (TCA cycle)	ko00020	6	Solyc01g106480.2;Solyc04g039670.2;Solyc04g076880.2;Solyc05g005160.2;Solyc05g024160.2;Solyc05g053100.2	K00026+K01648+K01610+K01648+K00162+K00382
Plant hormone signal transduction	ko04075	25	Solyc01g106630.2;Solyc01g107390.2;Solyc01g107400.2;Solyc02g064830.2;Solyc02g092820.2;Solyc03g082520.1;Solyc03g082530.1;Solyc03g093110.2;Solyc03g096670.2;Solyc03g122190.2;Solyc06g051940.2;Solyc06g053260.1;Solyc06g068930.1;Solyc06g073720.1;Solyc07g042170.2;Solyc07g066560.1;Solyc08g078180.1;Solyc09g006010.2;Solyc09g089930.1;Solyc10g008520.2;Solyc10g018340.1;Solyc10g080770.1;Solyc10g085310.1;Solyc11g…	K13449+K14487+K14487+K14487+K14487+K14488+K14488+K14504+K14497+K13464+K14497+K14488+K13464+K14514+K13464+K14488+K14517+K13449+K14516+K14487+K14488+K14431+K14496+K14494+K13464
Nicotinate and nicotinamide metabolism	ko00760	2	Solyc01g008560.2;Solyc03g112060.2	K00858+K03517
Circadian rhythm - mammal	ko04710	1	Solyc12g042910.1	K02295
Pentose and glucuronate interconversions	ko00040	8	Solyc02g084640.2;Solyc03g058890.2;Solyc05g014000.2;Solyc06g083580.2;Solyc07g017600.2;Solyc08g060970.2;Solyc09g008380.2;Solyc09g075330.2	K00128+K01728+K01728+K01728+K01051+K01184+K01728+K01051
Synthesis and degradation of ketone bodies	ko00072	1	Solyc08g007790.2	K01641
Tropane, piperidine and pyridine alkaloid biosynthesis	ko00960	2	Solyc03g096650.1;Solyc08g014330.2	K08081+K00276
Protein processing in endoplasmic reticulum	ko04141	15	Solyc01g102960.2;Solyc02g065540.1;Solyc03g007890.2;Solyc03g117630.1;Solyc04g011440.2;Solyc05g050850.2;Solyc05g056400.2;Solyc06g036290.2;Solyc06g076020.2;Solyc07g066080.2;Solyc09g015020.1;Solyc10g086680.1;Solyc11g020330.1;Solyc11g066100.1;Solyc11g071830.1	K13993+K10666+K04079+K03283+K03283+K09481+K09580+K04079+K03283+K06689+K13993+K13993+K13993+K03283+K09503
Tryptophan metabolism	ko00380	1	Solyc02g084640.2	K00128
Glycerophospholipid metabolism	ko00564	1	Solyc07g056320.2	K13508
Photosynthesis - antenna proteins	ko00196	4	Solyc03g005760.1;Solyc03g115900.2;Solyc10g007690.2;Solyc12g006140.1	K08912+K08910+K08909+K08913
Stilbenoid, diarylheptanoid and gingerol biosynthesis	ko00945	5	Solyc02g093230.2;Solyc05g047530.2;Solyc09g082660.2;Solyc10g078220.1;Tomato_newGene_694	K00588+K00487+K00588+K09754+K00487
Porphyrin and chlorophyll metabolism	ko00860	10	Solyc01g106390.2;Solyc03g118240.2;Solyc04g015490.2;Solyc04g015750.2;Solyc06g050980.2;Solyc06g060310.2;Solyc08g065480.2;Solyc10g008740.2;Solyc10g077040.1;Solyc11g012850.1	K02492+K03428+K03404+K03403+K00522+K13600+K01772+K03405+K04035+K13600
SNARE interactions in vesicular transport	ko04130	1	Solyc09g061620.2	K08515
Purine metabolism	ko00230	6	Solyc02g078400.2;Solyc03g005260.2;Solyc03g063600.2;Solyc06g051930.2;Solyc08g066120.2;Solyc12g010380.1	K01466+K13811+K00942+K00873+K00962+K00939
Photosynthesis	ko00195	4	Solyc01g103920.2;Solyc02g080540.1;Solyc04g082010.1;Solyc11g006910.1	K02639+K02115+K02638+K02639
Fructose and mannose metabolism	ko00051	3	Solyc01g110360.2;Solyc02g062340.2;Solyc09g011810.2	K01623+K01623+K03841
Oxidative phosphorylation	ko00190	15	Solyc00g019730.1;Solyc00g021630.1;Solyc01g073690.2;Solyc01g100390.2;Solyc02g078900.2;Solyc02g079170.2;Solyc02g080540.1;Solyc04g008490.1;Solyc07g019510.2;Solyc08g007810.2;Solyc08g036520.2;Solyc08g045710.1;Solyc09g050020.1;Solyc09g074860.2;Solyc11g039980.1	K02262+K03884+K02149+K01507+K03885+K03885+K02115+K03963+K02256+K03952+K02128+K02132+K00412+K00416+K02132
Glycolysis / Gluconeogenesis	ko00010	11	Solyc01g110360.2;Solyc02g062340.2;Solyc02g084640.2;Solyc04g072800.2;Solyc04g076880.2;Solyc05g024160.2;Solyc05g053100.2;Solyc06g051930.2;Solyc08g078850.2;Solyc08g083280.2;Solyc09g011810.2	K01623+K01623+K00128+K01834+K01610+K00162+K00382+K00873+K00016+K00001+K03841
Cysteine and methionine metabolism	ko00270	15	Solyc01g095080.2;Solyc02g081190.2;Solyc02g089610.1;Solyc02g091990.2;Solyc05g010420.1;Solyc06g053510.2;Solyc06g053520.2;Solyc06g064550.2;Solyc07g049530.2;Solyc08g078850.2;Solyc08g083110.2;Solyc09g008280.1;Solyc10g012370.2;Solyc10g075170.1;Solyc12g056180.1	K01762+K05933+K01611+K01762+K01611+K00797+K00797+K12524+K05933+K00016+K01761+K00789+K13034+K14455+K01762
Glyoxylate and dicarboxylate metabolism	ko00630	5	Solyc01g106480.2;Solyc02g085950.2;Solyc02g086880.2;Solyc07g056540.2;Solyc10g007600.2	K00026+K01602+K00122+K11517+K11517
Glycine, serine and threonine metabolism	ko00260	5	Solyc02g091560.2;Solyc05g053100.2;Solyc06g064550.2;Solyc08g014330.2;Solyc12g099930.1	K00600+K00382+K12524+K00276+K00830
Selenocompound metabolism	ko00450	2	Solyc03g005260.2;Solyc08g083110.2	K13811+K01761
N-Glycan biosynthesis	ko00510	1	Solyc02g093430.2	K00737
Flavonoid biosynthesis	ko00941	11	Solyc02g085020.2;Solyc02g093230.2;Solyc05g010320.2;Solyc05g047530.2;Solyc05g053170.2;Solyc08g080040.2;Solyc09g082660.2;Solyc09g091510.2;Solyc10g078220.1;Solyc11g066580.1;Tomato_newGene_694	K13082+K00588+K01859+K00487+K00660+K05277+K00588+K00660+K09754+K13083+K00487
Protein export	ko03060	2	Solyc01g080840.2;Solyc05g050850.2	K03070+K09481
Spliceosome	ko03040	4	Solyc03g117630.1;Solyc04g011440.2;Solyc06g076020.2;Solyc11g066100.1	K03283+K03283+K03283+K03283
Ubiquitin mediated proteolysis	ko04120	4	Solyc06g054540.2;Solyc07g066080.2;Solyc11g011980.1;Solyc12g013840.1	K10144+K06689+K10143+K10143
Pantothenate and CoA biosynthesis	ko00770	5	Solyc03g043880.2;Solyc03g044330.1;Solyc09g007130.2;Solyc11g008780.1;Solyc12g088220.1	K00826+K01652+K00606+K01653+K00826
Carotenoid biosynthesis	ko00906	7	Solyc01g102950.2;Solyc03g031860.2;Solyc04g050930.2;Solyc07g056570.1;Solyc08g075320.2;Solyc08g075490.2;Solyc12g008980.1	K14606+K02291+K09839+K09840+K09843+K09840+K06444
Endocytosis	ko04144	7	Solyc03g006610.2;Solyc03g117630.1;Solyc04g011440.2;Solyc04g015470.2;Solyc06g076020.2;Solyc11g006500.1;Solyc11g066100.1	K12486+K03283+K03283+K00889+K03283+K12198+K03283
Aminoacyl-tRNA biosynthesis	ko00970	1	Solyc02g065300.1	K01869
mRNA surveillance pathway	ko03015	1	Solyc03g121390.1	K03456
Cyanoamino acid metabolism	ko00460	4	Solyc01g079570.2;Solyc02g091560.2;Solyc03g031730.2;Solyc10g012370.2	K05349+K00600+K05350+K13034
Propanoate metabolism	ko00640	3	Solyc01g094340.2;Solyc02g084640.2;Solyc08g078850.2	K01962+K00128+K00016
Flavone and flavonol biosynthesis	ko00944	2	Solyc06g007960.2;Solyc11g066580.1	K05279+K13083
Fatty acid biosynthesis	ko00061	3	Solyc01g094340.2;Solyc06g071060.1;Solyc06g071070.1	K01962+K00059+K00059
RNA transport	ko03013	2	Solyc03g034430.1;Solyc09g065190.1	K03262+K14319
Amino sugar and nucleotide sugar metabolism	ko00520	7	Solyc02g088630.2;Solyc03g116190.1;Solyc06g074670.2;Solyc07g005090.2;Solyc08g080570.2;Solyc08g082440.2;Solyc10g055820.1	K13648+K01183+K12449+K01183+K01784+K01784+K01183
Zeatin biosynthesis	ko00908	9	Solyc01g088160.2;Solyc02g085880.1;Solyc02g094860.1;Solyc04g016230.2;Solyc07g006800.1;Solyc08g061920.1;Solyc10g079930.1;Solyc12g009930.1;Solyc12g042600.1	K00279+K10717+K10717+K13495+K13495+K00279+K13495+K13495+K13496
Butanoate metabolism	ko00650	5	Solyc03g044330.1;Solyc04g025530.2;Solyc05g024160.2;Solyc08g007790.2;Solyc11g008780.1	K01652+K01580+K00162+K01641+K01653
Nitrogen metabolism	ko00910	9	Solyc01g080280.2;Solyc02g086820.2;Solyc03g042560.1;Solyc06g007180.2;Solyc06g075050.1;Solyc09g090430.2;Solyc10g011930.1;Solyc10g083890.1;Solyc11g069640.1	K01915+K01673+K10775+K01953+K01674+K01725+K10775+K01674+K01674
Peroxisome	ko04146	7	Solyc01g067740.2;Solyc02g091100.2;Solyc06g048410.2;Solyc07g056540.2;Solyc09g061840.2;Solyc10g007600.2;Solyc12g099930.1	K04565+K12261+K04564+K11517+K07513+K11517+K00830
