# Supplementary material for: Transcriptome analysis of the compatible interaction of tomato with Verticillium dahliae using RNA-sequencing
Source: Front Plant Sci. 2015 Jun 8;6:428. doi: 10.3389/fpls.2015.00428 (PMC4458571; doi:10.3389/fpls.2015.00428)
Supplement: Supplementary file 4 [file Table_4.XLS]

## Sheet: Sheet1
Table S4. Selected candidate DEGs related to susceptibility
DEGs ID #	Regulated	KEGG Pathway	COG_class	COG_class_annotation	GO_annotation
Solyc01g106630.2	up	Plant-pathogen interaction	[S]	Function unknown	Biological Process: MAPK cascade (GO:0000165);; Cellular Component: extracellular region (GO:0005576);; Cellular Component: cell wall (GO:0005618);; Cellular Component: vacuole (GO:0005773);; Biological Process: protein targeting to membrane (GO:0006612);; Biological Process: defense response (GO:0006952);; Biological Process: response to water deprivation (GO:0009414);; Biological Process: detec…	Basic form of pathogenesis-related protein 1 (Precursor) OS=Nicotiana tabacum (Common tobacco) PE=3 SV=1	PR1 protein precursor [Solanum lycopersicum]
Solyc02g094000.1	up		[TZDR]	--	Biological Process: MAPK cascade (GO:0000165);; Biological Process: respiratory burst involved in defense response (GO:0002679);; Molecular Function: calcium ion binding (GO:0005509);; Cellular Component: nucleus (GO:0005634);; Cellular Component: vacuole (GO:0005773);; Cellular Component: plasma membrane (GO:0005886);; Biological Process: protein targeting to membrane (GO:0006612);; Biological P…	Putative calcium-binding protein CML19 OS=Oryza sativa subsp. japonica (Rice) PE=2 SV=1	PREDICTED: putative calcium-binding protein CML19-like [Solanum lycopersicum]
Solyc03g005040.1	up		[TZDR]	--	Biological Process: MAPK cascade (GO:0000165);; Biological Process: respiratory burst involved in defense response (GO:0002679);; Molecular Function: calcium ion binding (GO:0005509);; Cellular Component: nucleus (GO:0005634);; Cellular Component: vacuole (GO:0005773);; Cellular Component: plasma membrane (GO:0005886);; Biological Process: protein targeting to membrane (GO:0006612);; Biological P…	Putative calcium-binding protein CML19 OS=Oryza sativa subsp. japonica (Rice) PE=2 SV=1	PREDICTED: putative calcium-binding protein CML19-like [Solanum lycopersicum]
Solyc03g007890.2	up		[O]	Posttranslational modification, protein turnover, chaperones	Molecular Function: ATP binding (GO:0005524);; Cellular Component: cell wall (GO:0005618);; Cellular Component: nucleolus (GO:0005730);; Cellular Component: mitochondrion (GO:0005739);; Cellular Component: vacuolar membrane (GO:0005774);; Cellular Component: endoplasmic reticulum (GO:0005783);; Cellular Component: Golgi apparatus (GO:0005794);; Cellular Component: cytosol (GO:0005829);; Cellular …	Heat shock protein 83 GN=HSP83A OS=Ipomoea nil (Japanese morning glory) PE=2 SV=1	PREDICTED: heat shock protein 83-like [Solanum lycopersicum]
Solyc03g044900.2	up		[TZDR]	--	Molecular Function: calcium ion binding (GO:0005509);; Cellular Component: nucleus (GO:0005634);; Cellular Component: vacuolar membrane (GO:0005774);; Cellular Component: cytosol (GO:0005829);; Cellular Component: plasma membrane (GO:0005886);; Biological Process: response to cold (GO:0009409);; Biological Process: response to wounding (GO:0009611);; Biological Process: response to ethylene stimu…	Probable calcium-binding protein CML41 GN=CML41 OS=Arabidopsis thaliana (Mouse-ear cress) PE=2 SV=2	PREDICTED: probable calcium-binding protein CML41-like [Solanum lycopersicum]
Solyc03g117980.2	up		--	--	Biological Process: MAPK cascade (GO:0000165);; Biological Process: respiratory burst involved in defense response (GO:0002679);; Molecular Function: peroxidase activity (GO:0004601);; Molecular Function: calcium ion binding (GO:0005509);; Cellular Component: nucleus (GO:0005634);; Cellular Component: vacuole (GO:0005773);; Cellular Component: Golgi apparatus (GO:0005794);; Cellular Component: in…	Respiratory burst oxidase homolog protein C GN=RBOHC OS=Solanum tuberosum (Potato) PE=1 SV=2	whitefly-induced gp91-phox [Solanum lycopersicum]
Solyc03g122190.2	up		--	--	Biological Process: defense response (GO:0006952);; Biological Process: signal transduction (GO:0007165);; Biological Process: response to hormone stimulus (GO:0009725);; Biological Process: response to other organism (GO:0051707);; Biological Process: cellular response to organic substance (GO:0071310);;	Protein TIFY 10B OS=Arabidopsis thaliana (Mouse-ear cress) PE=1 SV=1	salt responsive protein 1 [Solanum lycopersicum]
Solyc06g036290.2	up		[O]	Posttranslational modification, protein turnover, chaperones	Molecular Function: ATP binding (GO:0005524);; Cellular Component: cell wall (GO:0005618);; Cellular Component: nucleolus (GO:0005730);; Cellular Component: mitochondrion (GO:0005739);; Cellular Component: vacuolar membrane (GO:0005774);; Cellular Component: endoplasmic reticulum (GO:0005783);; Cellular Component: Golgi apparatus (GO:0005794);; Cellular Component: cytosol (GO:0005829);; Cellular …	Heat shock protein 83 GN=HSP83A OS=Ipomoea nil (Japanese morning glory) PE=2 SV=1	PREDICTED: heat shock protein 83-like isoform 1 [Solanum lycopersicum]
Solyc06g036410.1	up		--	--	Biological Process: MAPK cascade (GO:0000165);; Molecular Function: protein binding (GO:0005515);; Cellular Component: nucleus (GO:0005634);; Cellular Component: cytosol (GO:0005829);; Biological Process: ubiquitin-dependent protein catabolic process (GO:0006511);; Biological Process: protein targeting to membrane (GO:0006612);; Biological Process: response to heat (GO:0009408);; Biological Proce…	Protein SGT1 homolog B GN=F8L21.50 OS=Arabidopsis thaliana (Mouse-ear cress) PE=1 SV=1	PREDICTED: protein SGT1 homolog B-like [Solanum lycopersicum]
Solyc06g053930.2	up		[TZDR]	--	Molecular Function: signal transducer activity (GO:0004871);; Molecular Function: calcium ion binding (GO:0005509);; Biological Process: detection of calcium ion (GO:0005513);; Cellular Component: nucleus (GO:0005634);; Cellular Component: vacuolar membrane (GO:0005774);; Cellular Component: cytosol (GO:0005829);; Cellular Component: plasma membrane (GO:0005886);; Biological Process: response to …	Calmodulin-like protein 8 OS=Arabidopsis thaliana (Mouse-ear cress) PE=2 SV=1	PREDICTED: calmodulin-like protein 8-like [Solanum lycopersicum]
Solyc06g068930.1	up		--	--	Molecular Function: protein binding (GO:0005515);; Biological Process: signal transduction (GO:0007165);; Biological Process: response to abiotic stimulus (GO:0009628);; Biological Process: response to jasmonic acid stimulus (GO:0009753);; Biological Process: regulation of defense response (GO:0031347);; Biological Process: response to stimulus (GO:0050896);; Biological Process: response to other…	Protein TIFY 6B GN=MEB5.8 OS=Arabidopsis thaliana (Mouse-ear cress) PE=1 SV=1	PREDICTED: protein TIFY 6B-like [Solanum lycopersicum]
Solyc06g068960.1	up		[TZDR]	--	Molecular Function: calcium ion binding (GO:0005509);; Cellular Component: nucleus (GO:0005634);; Cellular Component: mitochondrion (GO:0005739);; Cellular Component: vacuole (GO:0005773);; Cellular Component: plasma membrane (GO:0005886);; Biological Process: response to cold (GO:0009409);; Biological Process: regulation of flower development (GO:0009909);; Biological Process: cellular process i…	Calcium-binding allergen Ole e 8 OS=Olea europaea (Common olive) PE=1 SV=1	PREDICTED: calcium-binding allergen Ole e 8-like [Solanum lycopersicum]
Solyc06g083390.2	up		--	--	Biological Process: response to bacterium (GO:0009617);; Biological Process: cellular process (GO:0009987);; Cellular Component: membrane (GO:0016020);; Cellular Component: cell part (GO:0044464);; Biological Process: innate immune response (GO:0045087);; Biological Process: cellular response to stimulus (GO:0051716);;	RPM1-interacting protein 4 GN=RIN4 OS=Arabidopsis thaliana (Mouse-ear cress) PE=1 SV=1	PREDICTED: RPM1-interacting protein 4-like isoform 2 [Solanum lycopersicum]
Solyc07g042170.2	up		--	--	Cellular Component: nucleus (GO:0005634);; Biological Process: multicellular organismal development (GO:0007275);; Biological Process: response to wounding (GO:0009611);; Biological Process: response to fungus (GO:0009620);; Biological Process: response to abiotic stimulus (GO:0009628);; Biological Process: jasmonic acid metabolic process (GO:0009694);; Biological Process: response to auxin stimu…	Protein TIFY 10A GN=T29M8.5 OS=Arabidopsis thaliana (Mouse-ear cress) PE=1 SV=1	PREDICTED: protein TIFY 10A-like [Solanum lycopersicum]
Solyc07g049180.2	up		[RTKL]	--	Molecular Function: nucleotide binding (GO:0000166);; Biological Process: respiratory burst involved in defense response (GO:0002679);; Biological Process: cell surface pattern recognition receptor signaling pathway (GO:0002752);; Biological Process: developmental process involved in reproduction (GO:0003006);; Molecular Function: protein serine/threonine kinase activity (GO:0004674);; Molecular …	Chitin elicitor receptor kinase 1 (Precursor) GN=MIL23.20 OS=Arabidopsis thaliana (Mouse-ear cress) PE=1 SV=1	LysM receptor-like kinase precursor [Solanum lycopersicum]
Solyc09g006010.2	down		[S]	Function unknown	Biological Process: signal transduction (GO:0007165);; Biological Process: systemic acquired resistance (GO:0009627);; Biological Process: response to organic nitrogen (GO:0010243);; Biological Process: response to organic cyclic compound (GO:0014070);; Biological Process: regulation of defense response (GO:0031347);; Cellular Component: cell part (GO:0044464);; Biological Process: response to st…	Pathogenesis-related leaf protein 6 (Precursor) GN=PR1B1 OS=Solanum lycopersicum (Tomato) PE=1 SV=2	PREDICTED: pathogenesis-related leaf protein 4-like [Solanum lycopersicum]
Solyc09g014990.2	up		--	--	Biological Process: developmental process involved in reproduction (GO:0003006);; Molecular Function: sequence-specific DNA binding transcription factor activity (GO:0003700);; Molecular Function: protein binding (GO:0005515);; Cellular Component: nucleus (GO:0005634);; Biological Process: regulation of transcription, DNA-dependent (GO:0006355);; Molecular Function: zinc ion binding (GO:0008270);…	Probable WRKY transcription factor 33 GN=WRKY33 OS=Arabidopsis thaliana (Mouse-ear cress) PE=1 SV=2	PREDICTED: probable WRKY transcription factor 33-like [Solanum lycopersicum]
Solyc09g059430.2	up		--	--	Cellular Component: plasma membrane (GO:0005886);; Biological Process: response to bacterium (GO:0009617);; Biological Process: plant-type hypersensitive response (GO:0009626);; Biological Process: innate immune response (GO:0045087);; Biological Process: regulation of innate immune response (GO:0045088);; Biological Process: regulation of cellular process (GO:0050794);; Biological Process: cellu…	RPM1-interacting protein 4 GN=RIN4 OS=Arabidopsis thaliana (Mouse-ear cress) PE=1 SV=1	PREDICTED: RPM1-interacting protein 4-like [Solanum lycopersicum]
Solyc10g011910.2	up		--	--	Biological Process: transition metal ion transport (GO:0000041);; Molecular Function: sequence-specific DNA binding transcription factor activity (GO:0003700);; Molecular Function: calmodulin binding (GO:0005516);; Cellular Component: nucleus (GO:0005634);; Cellular Component: vacuolar membrane (GO:0005774);; Biological Process: regulation of transcription, DNA-dependent (GO:0006355);; Biological…	WRKY transcription factor 22 OS=Arabidopsis thaliana (Mouse-ear cress) PE=2 SV=1	PREDICTED: WRKY transcription factor 22-like [Solanum lycopersicum]
Solyc10g081170.1	up		[TZDR]	--	Molecular Function: calcium ion binding (GO:0005509);; Biological Process: detection of calcium ion (GO:0005513);; Molecular Function: protein binding (GO:0005515);; Cellular Component: nucleus (GO:0005634);; Cellular Component: vacuolar membrane (GO:0005774);; Cellular Component: cytosol (GO:0005829);; Cellular Component: plasma membrane (GO:0005886);; Biological Process: acetyl-CoA metabolic pr…	Calmodulin OS=Lilium longiflorum (Trumpet lily) PE=2 SV=2	calmodulin 7 [Arabidopsis thaliana]
Solyc11g068460.1	up		--	--	Molecular Function: calcium ion binding (GO:0005509);; Biological Process: organelle localization (GO:0051640);;	Probable calcium-binding protein CML50 GN=CML50 OS=Arabidopsis thaliana (Mouse-ear cress) PE=2 SV=1	PREDICTED: probable calcium-binding protein CML48-like [Solanum lycopersicum]
Solyc11g071740.1	up		[TZDR]	--	Biological Process: MAPK cascade (GO:0000165);; Biological Process: respiratory burst involved in defense response (GO:0002679);; Molecular Function: calcium ion binding (GO:0005509);; Cellular Component: nucleus (GO:0005634);; Cellular Component: vacuole (GO:0005773);; Cellular Component: peroxisome (GO:0005777);; Cellular Component: plasma membrane (GO:0005886);; Biological Process: protein tar…	Calcium-binding protein CML38 GN=CML38 OS=Arabidopsis thaliana (Mouse-ear cress) PE=2 SV=1	PREDICTED: calcium-binding protein CML38-like [Solanum lycopersicum]
Solyc12g009220.1	up		--	--	Molecular Function: protein binding (GO:0005515);; Biological Process: response to abiotic stimulus (GO:0009628);; Biological Process: response to salicylic acid stimulus (GO:0009751);; Biological Process: jasmonic acid mediated signaling pathway (GO:0009867);; Biological Process: regulation of defense response (GO:0031347);; Biological Process: cellular metabolic process (GO:0044237);; Biologica…	Protein TIFY 10A GN=T29M8.5 OS=Arabidopsis thaliana (Mouse-ear cress) PE=1 SV=1	jasmonate ZIM-domain protein 1 [Solanum lycopersicum]
Solyc12g099790.1	up		[RTKL]	--	Biological Process: MAPK cascade (GO:0000165);; Molecular Function: calmodulin-dependent protein kinase activity (GO:0004683);; Molecular Function: calcium ion binding (GO:0005509);; Molecular Function: ATP binding (GO:0005524);; Cellular Component: nucleus (GO:0005634);; Cellular Component: cytoplasm (GO:0005737);; Cellular Component: vacuole (GO:0005773);; Cellular Component: peroxisome (GO:000…	Calcium-dependent protein kinase 17 GN=CPK17 OS=Arabidopsis thaliana (Mouse-ear cress) PE=2 SV=1	PREDICTED: calcium-dependent protein kinase 17-like [Solanum lycopersicum]
Solyc01g107390.2	up	Plant hormone signal transduction	--	--	Biological Process: MAPK cascade (GO:0000165);; Biological Process: response to molecule of bacterial origin (GO:0002237);; Biological Process: respiratory burst involved in defense response (GO:0002679);; Cellular Component: nucleus (GO:0005634);; Biological Process: regulation of transcription, DNA-dependent (GO:0006355);; Biological Process: protein targeting to membrane (GO:0006612);; Biologi…	Probable indole-3-acetic acid-amido synthetase GH3.1 GN=GH3.1 OS=Arabidopsis thaliana (Mouse-ear cress) PE=2 SV=1	PREDICTED: probable indole-3-acetic acid-amido synthetase GH3.1-like [Solanum lycopersicum]
Solyc01g107400.2	up		--	--	Cellular Component: chloroplast (GO:0009507);; Biological Process: auxin mediated signaling pathway (GO:0009734);; Biological Process: unidimensional cell growth (GO:0009826);; Molecular Function: indole-3-acetic acid amido synthetase activity (GO:0010279);; Biological Process: response to organic cyclic compound (GO:0014070);; Biological Process: positive regulation of camalexin biosynthetic pro…	Probable indole-3-acetic acid-amido synthetase GH3.1 GN=GH3.1 OS=Arabidopsis thaliana (Mouse-ear cress) PE=2 SV=1	PREDICTED: probable indole-3-acetic acid-amido synthetase GH3.1-like [Solanum lycopersicum]
Solyc02g064830.2	up		--	--	Biological Process: MAPK cascade (GO:0000165);; Biological Process: response to molecule of bacterial origin (GO:0002237);; Biological Process: respiratory burst involved in defense response (GO:0002679);; Cellular Component: nucleus (GO:0005634);; Biological Process: regulation of transcription, DNA-dependent (GO:0006355);; Biological Process: protein targeting to membrane (GO:0006612);; Biologi…	Probable indole-3-acetic acid-amido synthetase GH3.1 GN=GH3.1 OS=Arabidopsis thaliana (Mouse-ear cress) PE=2 SV=1	PREDICTED: probable indole-3-acetic acid-amido synthetase GH3.1-like [Solanum lycopersicum]
Solyc02g092820.2	up		--	--	Biological Process: MAPK cascade (GO:0000165);; Biological Process: response to molecule of bacterial origin (GO:0002237);; Biological Process: respiratory burst involved in defense response (GO:0002679);; Cellular Component: nucleus (GO:0005634);; Biological Process: regulation of transcription, DNA-dependent (GO:0006355);; Biological Process: protein targeting to membrane (GO:0006612);; Biologi…	Probable indole-3-acetic acid-amido synthetase GH3.1 GN=GH3.1 OS=Arabidopsis thaliana (Mouse-ear cress) PE=2 SV=1	PREDICTED: probable indole-3-acetic acid-amido synthetase GH3.1-like [Solanum lycopersicum]
Solyc03g082520.1	up		--	--	--	Indole-3-acetic acid-induced protein ARG7 GN=ARG7 OS=Vigna radiata var. radiata (Mung bean) PE=2 SV=1	PREDICTED: indole-3-acetic acid-induced protein ARG7-like [Solanum lycopersicum]
Solyc03g082530.1	up		--	--	--	Indole-3-acetic acid-induced protein ARG7 GN=ARG7 OS=Vigna radiata var. radiata (Mung bean) PE=2 SV=1	PREDICTED: indole-3-acetic acid-induced protein ARG7-like [Solanum lycopersicum]
Solyc03g093110.2	up		--	--	Molecular Function: hydrolase activity, hydrolyzing O-glycosyl compounds (GO:0004553);; Cellular Component: cell wall (GO:0005618);; Cellular Component: Golgi apparatus (GO:0005794);; Biological Process: cellular glucan metabolic process (GO:0006073);; Biological Process: response to heat (GO:0009408);; Biological Process: response to cold (GO:0009409);; Cellular Component: plant-type cell wall (…	Probable xyloglucan endotransglucosylase/hydrolase protein 23 (Precursor) GN=F14M19.90 OS=Arabidopsis thaliana (Mouse-ear cress) PE=2 SV=1	PREDICTED: probable xyloglucan endotransglucosylase/hydrolase protein 23-like [Solanum lycopersicum]
Solyc03g096670.2	up		[T]	Signal transduction mechanisms	Molecular Function: protein serine/threonine phosphatase activity (GO:0004722);; Molecular Function: protein binding (GO:0005515);; Cellular Component: nucleus (GO:0005634);; Cellular Component: Golgi apparatus (GO:0005794);; Cellular Component: cytosol (GO:0005829);; Cellular Component: plasma membrane (GO:0005886);; Biological Process: negative regulation of protein kinase activity (GO:0006469)…	Protein phosphatase 2C 37 GN=F24K9.8 OS=Arabidopsis thaliana (Mouse-ear cress) PE=1 SV=1	protein phosphatase 2C AHG3 homolog [Solanum lycopersicum]
Solyc06g051940.2	up		[T]	Signal transduction mechanisms	Molecular Function: phosphoprotein phosphatase activity (GO:0004721);; Molecular Function: protein serine/threonine phosphatase activity (GO:0004722);; Molecular Function: protein binding (GO:0005515);; Cellular Component: nucleus (GO:0005634);; Cellular Component: Golgi apparatus (GO:0005794);; Cellular Component: cytosol (GO:0005829);; Biological Process: negative regulation of protein kinase a…	Probable protein phosphatase 2C 51 OS=Oryza sativa subsp. japonica (Rice) PE=2 SV=1	PREDICTED: probable protein phosphatase 2C 8-like [Solanum lycopersicum]
Solyc06g053260.1	up		--	--	--	Auxin-induced protein 6B OS=Glycine max (Soybean) PE=2 SV=1	small auxin-up protein 58 [Solanum lycopersicum]
Solyc06g073720.1	down		--	--	Biological Process: MAPK cascade (GO:0000165);; Biological Process: response to superoxide (GO:0000303);; Molecular Function: DNA binding (GO:0003677);; Molecular Function: sequence-specific DNA binding transcription factor activity (GO:0003700);; Molecular Function: protein binding (GO:0005515);; Cellular Component: nucleus (GO:0005634);; Biological Process: regulation of transcription, DNA-depe…	Protein ETHYLENE INSENSITIVE 3 GN=EIN3 OS=Arabidopsis thaliana (Mouse-ear cress) PE=1 SV=1	EIL1 protein [Solanum lycopersicum]
Solyc07g066560.1	up		--	--	Biological Process: response to auxin stimulus (GO:0009733);;	Auxin-induced protein X15 OS=Glycine max (Soybean) PE=2 SV=1	PREDICTED: auxin-induced protein 10A5-like [Solanum lycopersicum]
Solyc08g078180.1	up		--	--	Biological Process: respiratory burst involved in defense response (GO:0002679);; Molecular Function: DNA binding (GO:0003677);; Molecular Function: sequence-specific DNA binding transcription factor activity (GO:0003700);; Cellular Component: nucleus (GO:0005634);; Biological Process: toxin catabolic process (GO:0009407);; Biological Process: response to water deprivation (GO:0009414);; Biologic…	Ethylene-responsive transcription factor 2 GN=MQL5.7 OS=Arabidopsis thaliana (Mouse-ear cress) PE=2 SV=1	PREDICTED: ethylene-responsive transcription factor 2-like [Solanum lycopersicum]
Solyc09g089930.1	up		--	--	Biological Process: respiratory burst involved in defense response (GO:0002679);; Molecular Function: DNA binding (GO:0003677);; Molecular Function: sequence-specific DNA binding transcription factor activity (GO:0003700);; Cellular Component: nucleus (GO:0005634);; Biological Process: regulation of transcription, DNA-dependent (GO:0006355);; Biological Process: response to temperature stimulus (…	Ethylene-responsive transcription factor 1B GN=K14B15.15 OS=Arabidopsis thaliana (Mouse-ear cress) PE=1 SV=2	transcription factor TSRF1 [Solanum lycopersicum]
Solyc10g008520.2	down		--	--	Cellular Component: nucleus (GO:0005634);; Biological Process: response to light stimulus (GO:0009416);; Cellular Component: chloroplast (GO:0009507);; Biological Process: response to red or far red light (GO:0009639);; Biological Process: response to salt stress (GO:0009651);; Biological Process: response to auxin stimulus (GO:0009733);; Biological Process: auxin mediated signaling pathway (GO:0…	Probable indole-3-acetic acid-amido synthetase GH3.5 GN=OSJNBa0009C07.16 OS=Oryza sativa subsp. japonica (Rice) PE=2 SV=1	PREDICTED: probable indole-3-acetic acid-amido synthetase GH3.5-like [Solanum lycopersicum]
Solyc10g018340.1	up		--	--	Cellular Component: mitochondrion (GO:0005739);; Biological Process: response to auxin stimulus (GO:0009733);; Biological Process: systemic acquired resistance, salicylic acid mediated signaling pathway (GO:0009862);; Biological Process: positive regulation of leaf senescence (GO:1900057);;	Auxin-induced protein X10A OS=Glycine max (Soybean) PE=2 SV=1	PREDICTED: auxin-induced protein 15A-like [Solanum lycopersicum]
Solyc10g080770.1	up		--	--	Biological Process: MAPK cascade (GO:0000165);; Molecular Function: sequence-specific DNA binding transcription factor activity (GO:0003700);; Molecular Function: calmodulin binding (GO:0005516);; Cellular Component: nucleus (GO:0005634);; Cellular Component: cytoplasm (GO:0005737);; Biological Process: regulation of transcription, DNA-dependent (GO:0006355);; Biological Process: protein targetin…	TGACG-sequence-specific DNA-binding protein TGA-2.1 GN=TGA21 OS=Nicotiana tabacum (Common tobacco) PE=1 SV=1	PREDICTED: TGACG-sequence-specific DNA-binding protein TGA-2.1 [Solanum lycopersicum]
Solyc10g085310.1	down		--	--	Molecular Function: protein phosphatase inhibitor activity (GO:0004864);; Molecular Function: receptor activity (GO:0004872);; Cellular Component: nucleus (GO:0005634);; Cellular Component: mitochondrion (GO:0005739);; Biological Process: tryptophan catabolic process (GO:0006569);; Biological Process: fatty acid catabolic process (GO:0009062);; Cellular Component: chloroplast (GO:0009507);; Biolo…	Abscisic acid receptor PYL4 GN=T19C21.20 OS=Arabidopsis thaliana (Mouse-ear cress) PE=1 SV=1	PREDICTED: abscisic acid receptor PYL4-like [Solanum lycopersicum]
Solyc11g011260.1	down		--	--	Molecular Function: sequence-specific DNA binding transcription factor activity (GO:0003700);; Molecular Function: protein binding (GO:0005515);; Cellular Component: nucleus (GO:0005634);; Biological Process: glycolysis (GO:0006096);; Biological Process: regulation of transcription, DNA-dependent (GO:0006355);; Biological Process: tryptophan metabolic process (GO:0006568);; Biological Process: re…	DELLA protein GAI GN=GAI OS=Solanum lycopersicum (Tomato) PE=2 SV=1	DELLA protein GAI [Solanum lycopersicum]
Solyc01g079570.2	down	Phenylalanine metabolism and phenylpropanoid biosynthesis	[G]	Carbohydrate transport and metabolism	Cellular Component: vacuolar membrane (GO:0005774);; Biological Process: carbohydrate metabolic process (GO:0005975);; Molecular Function: beta-glucosidase activity (GO:0008422);; Molecular Function: xylan 1,4-beta-xylosidase activity (GO:0009044);; Cellular Component: plant-type cell wall (GO:0009505);; Biological Process: seed coat development (GO:0010214);; Biological Process: arabinan catabol…	Probable beta-D-xylosidase 2 (Precursor) GN=BXL2 OS=Arabidopsis thaliana (Mouse-ear cress) PE=2 SV=1	SlArf/Xyl2 protein precursor [Solanum lycopersicum]
Solyc01g105070.2	up		--	--	Biological Process: defense response to nematode (GO:0002215);; Biological Process: respiratory burst involved in defense response (GO:0002679);; Molecular Function: peroxidase activity (GO:0004601);; Cellular Component: cell wall (GO:0005618);; Cellular Component: vacuolar membrane (GO:0005774);; Cellular Component: Golgi apparatus (GO:0005794);; Cellular Component: plasma membrane (GO:0005886);…	Peroxidase N1 (Precursor) GN=poxN1 OS=Nicotiana tabacum (Common tobacco) PE=1 SV=1	cationic peroxidase [Solanum lycopersicum]
Solyc02g079500.2	up		--	--	Biological Process: defense response to nematode (GO:0002215);; Molecular Function: peroxidase activity (GO:0004601);; Molecular Function: protein binding (GO:0005515);; Cellular Component: extracellular region (GO:0005576);; Cellular Component: cell wall (GO:0005618);; Cellular Component: Golgi apparatus (GO:0005794);; Cellular Component: cytosol (GO:0005829);; Biological Process: flower develop…	Suberization-associated anionic peroxidase 1 (Precursor) GN=TAP1 OS=Solanum lycopersicum (Tomato) PE=1 SV=1	PREDICTED: suberization-associated anionic peroxidase 1-like [Solanum lycopersicum]
Solyc02g079510.2	up		--	--	Biological Process: defense response to nematode (GO:0002215);; Molecular Function: peroxidase activity (GO:0004601);; Molecular Function: protein binding (GO:0005515);; Cellular Component: extracellular region (GO:0005576);; Cellular Component: cell wall (GO:0005618);; Cellular Component: Golgi apparatus (GO:0005794);; Cellular Component: cytosol (GO:0005829);; Biological Process: lignin biosynt…	Suberization-associated anionic peroxidase 2 (Precursor) GN=TAP2 OS=Solanum lycopersicum (Tomato) PE=3 SV=1	PREDICTED: suberization-associated anionic peroxidase 2-like isoform 2 [Solanum lycopersicum]
Solyc02g082090.2	down		--	--	Biological Process: defense response to nematode (GO:0002215);; Molecular Function: peroxidase activity (GO:0004601);; Molecular Function: binding (GO:0005488);; Cellular Component: extracellular region (GO:0005576);; Cellular Component: nucleus (GO:0005634);; Cellular Component: Golgi apparatus (GO:0005794);; Cellular Component: cytosol (GO:0005829);; Biological Process: pattern specification pr…	Peroxidase 7 (Precursor) OS=Arabidopsis thaliana (Mouse-ear cress) PE=2 SV=1	PREDICTED: peroxidase 7-like [Solanum lycopersicum]
Solyc02g084780.2	up		--	--	Biological Process: defense response to nematode (GO:0002215);; Molecular Function: peroxidase activity (GO:0004601);; Molecular Function: protein binding (GO:0005515);; Cellular Component: cell wall (GO:0005618);; Cellular Component: vacuolar membrane (GO:0005774);; Cellular Component: Golgi apparatus (GO:0005794);; Cellular Component: cytosol (GO:0005829);; Biological Process: response to oxida…	Peroxidase 49 (Precursor) OS=Arabidopsis thaliana (Mouse-ear cress) PE=2 SV=2	PREDICTED: peroxidase 72-like [Solanum lycopersicum]
Solyc02g084790.2	up		--	--	Biological Process: transition metal ion transport (GO:0000041);; Biological Process: defense response to nematode (GO:0002215);; Molecular Function: peroxidase activity (GO:0004601);; Molecular Function: protein binding (GO:0005515);; Cellular Component: cell wall (GO:0005618);; Cellular Component: vacuolar membrane (GO:0005774);; Cellular Component: Golgi apparatus (GO:0005794);; Cellular Compo…	Peroxidase 72 (Precursor) OS=Arabidopsis thaliana (Mouse-ear cress) PE=1 SV=1	PREDICTED: peroxidase 72-like [Solanum lycopersicum]
Solyc02g084800.2	up		--	--	Biological Process: transition metal ion transport (GO:0000041);; Biological Process: defense response to nematode (GO:0002215);; Molecular Function: peroxidase activity (GO:0004601);; Molecular Function: protein binding (GO:0005515);; Cellular Component: cell wall (GO:0005618);; Cellular Component: vacuolar membrane (GO:0005774);; Cellular Component: Golgi apparatus (GO:0005794);; Cellular Compo…	Peroxidase 72 (Precursor) OS=Arabidopsis thaliana (Mouse-ear cress) PE=1 SV=1	PREDICTED: peroxidase 72-like [Solanum lycopersicum]
Solyc02g092580.2	up		--	--	Molecular Function: peroxidase activity (GO:0004601);; Molecular Function: protein binding (GO:0005515);; Cellular Component: extracellular region (GO:0005576);; Cellular Component: cytoplasm (GO:0005737);; Cellular Component: cytosol (GO:0005829);; Biological Process: iron ion transport (GO:0006826);; Biological Process: response to oxidative stress (GO:0006979);; Biological Process: response to…	Peroxidase 51 (Precursor) OS=Arabidopsis thaliana (Mouse-ear cress) PE=2 SV=1	PREDICTED: peroxidase 73-like [Solanum lycopersicum]
Solyc02g093230.2	up		[R]	General function prediction only	Cellular Component: nucleus (GO:0005634);; Cellular Component: cytosol (GO:0005829);; Biological Process: polyamine catabolic process (GO:0006598);; Biological Process: response to wounding (GO:0009611);; Biological Process: coumarin biosynthetic process (GO:0009805);; Biological Process: lignin biosynthetic process (GO:0009809);; Biological Process: positive regulation of flavonoid biosynthetic …	Caffeoyl-CoA O-methyltransferase GN=CCOAOMT OS=Solanum tuberosum (Potato) PE=2 SV=1	PREDICTED: caffeoyl-CoA O-methyltransferase-like [Solanum lycopersicum]
Solyc02g094180.2	up		--	--	Molecular Function: peroxidase activity (GO:0004601);; Molecular Function: protein binding (GO:0005515);; Cellular Component: extracellular region (GO:0005576);; Cellular Component: nucleus (GO:0005634);; Cellular Component: cytosol (GO:0005829);; Biological Process: steroid biosynthetic process (GO:0006694);; Biological Process: iron ion transport (GO:0006826);; Biological Process: response to o…	Peroxidase 51 (Precursor) OS=Arabidopsis thaliana (Mouse-ear cress) PE=2 SV=1	PREDICTED: peroxidase 51-like [Solanum lycopersicum]
Solyc03g031730.2	down		[G]	Carbohydrate transport and metabolism	Molecular Function: glucan exo-1,3-beta-glucosidase activity (GO:0004338);; Molecular Function: hydrolase activity, hydrolyzing O-glycosyl compounds (GO:0004553);; Molecular Function: beta-galactosidase activity (GO:0004565);; Molecular Function: beta-mannosidase activity (GO:0004567);; Biological Process: carbohydrate metabolic process (GO:0005975);; Molecular Function: zinc ion binding (GO:0008…	Beta-glucosidase 47 (Precursor) GN=BGLU47 OS=Arabidopsis thaliana (Mouse-ear cress) PE=3 SV=2	PREDICTED: beta-glucosidase 47-like [Solanum lycopersicum]
Solyc03g042560.1	up		[E]	Amino acid transport and metabolism	Cellular Component: cytoplasm (GO:0005737);; Biological Process: L-phenylalanine catabolic process (GO:0006559);; Biological Process: response to oxidative stress (GO:0006979);; Biological Process: pollen development (GO:0009555);; Biological Process: cinnamic acid biosynthetic process (GO:0009800);; Biological Process: drought recovery (GO:0009819);; Biological Process: response to UV-B (GO:0010…	Phenylalanine ammonia-lyase GN=PAL OS=Solanum lycopersicum (Tomato) PE=2 SV=1	phenylalanine ammonia lyase [Solanum lycopersicum]
Solyc03g044100.2	up		--	--	Biological Process: defense response to nematode (GO:0002215);; Molecular Function: peroxidase activity (GO:0004601);; Molecular Function: protein binding (GO:0005515);; Cellular Component: extracellular region (GO:0005576);; Cellular Component: vacuolar membrane (GO:0005774);; Cellular Component: Golgi apparatus (GO:0005794);; Cellular Component: cytosol (GO:0005829);; Biological Process: iron i…	Peroxidase 51 (Precursor) OS=Arabidopsis thaliana (Mouse-ear cress) PE=2 SV=1	PREDICTED: peroxidase 51-like [Solanum lycopersicum]
Solyc04g071890.2	up		--	--	Molecular Function: peroxidase activity (GO:0004601);; Molecular Function: protein binding (GO:0005515);; Cellular Component: vacuole (GO:0005773);; Cellular Component: vacuolar membrane (GO:0005774);; Cellular Component: Golgi apparatus (GO:0005794);; Cellular Component: cytosol (GO:0005829);; Biological Process: ion transport (GO:0006811);; Biological Process: response to oxidative stress (GO:0…	Peroxidase 12 (Precursor) OS=Arabidopsis thaliana (Mouse-ear cress) PE=1 SV=1	PREDICTED: peroxidase 12-like [Solanum lycopersicum]
Solyc05g047530.2	up		[Q]	Secondary metabolites biosynthesis, transport and catabolism	Molecular Function: iron ion binding (GO:0005506);; Cellular Component: extracellular region (GO:0005576);; Cellular Component: vacuolar membrane (GO:0005774);; Cellular Component: endoplasmic reticulum (GO:0005783);; Cellular Component: Golgi apparatus (GO:0005794);; Cellular Component: plasma membrane (GO:0005886);; Molecular Function: electron carrier activity (GO:0009055);; Biological Process…	Trans-cinnamate 4-monooxygenase GN=CYP73A14 OS=Glycyrrhiza echinata (Licorice) PE=2 SV=1	PREDICTED: trans-cinnamate 4-monooxygenase-like [Solanum lycopersicum]
Solyc05g052280.2	up		--	--	Biological Process: defense response to nematode (GO:0002215);; Molecular Function: peroxidase activity (GO:0004601);; Molecular Function: protein binding (GO:0005515);; Cellular Component: cell wall (GO:0005618);; Cellular Component: vacuolar membrane (GO:0005774);; Cellular Component: Golgi apparatus (GO:0005794);; Cellular Component: cytosol (GO:0005829);; Biological Process: response to oxida…	Peroxidase 52 (Precursor) GN=K18I23.14 OS=Arabidopsis thaliana (Mouse-ear cress) PE=2 SV=1	PREDICTED: peroxidase 4-like [Solanum lycopersicum]
Solyc06g050440.2	up		--	--	Biological Process: defense response to nematode (GO:0002215);; Molecular Function: peroxidase activity (GO:0004601);; Molecular Function: protein binding (GO:0005515);; Cellular Component: cell wall (GO:0005618);; Cellular Component: Golgi apparatus (GO:0005794);; Cellular Component: cytosol (GO:0005829);; Biological Process: response to oxidative stress (GO:0006979);; Biological Process: flower…	Peroxidase 4 (Precursor) OS=Vitis vinifera (Grape) PE=1 SV=1	PREDICTED: peroxidase 4-like [Solanum lycopersicum]
Solyc07g047740.2	down		--	--	Biological Process: immune system process (GO:0002376);; Molecular Function: peroxidase activity (GO:0004601);; Cellular Component: extracellular region (GO:0005576);; Cellular Component: nucleus (GO:0005634);; Cellular Component: endoplasmic reticulum (GO:0005783);; Biological Process: iron ion transport (GO:0006826);; Biological Process: response to oxidative stress (GO:0006979);; Biological Pr…	Peroxidase 3 (Precursor) GN=YUP8H12.13 OS=Arabidopsis thaliana (Mouse-ear cress) PE=2 SV=1	peroxidase precursor [Solanum lycopersicum]
Solyc07g052530.2	down		--	--	Biological Process: respiratory burst involved in defense response (GO:0002679);; Molecular Function: peroxidase activity (GO:0004601);; Cellular Component: nucleus (GO:0005634);; Cellular Component: cytoplasm (GO:0005737);; Cellular Component: endoplasmic reticulum (GO:0005783);; Cellular Component: Golgi apparatus (GO:0005794);; Biological Process: protein targeting to membrane (GO:0006612);; B…	Peroxidase 3 (Precursor) GN=YUP8H12.13 OS=Arabidopsis thaliana (Mouse-ear cress) PE=2 SV=1	PREDICTED: peroxidase 3-like [Solanum lycopersicum]
Solyc07g052540.2	down		--	--	Biological Process: respiratory burst involved in defense response (GO:0002679);; Molecular Function: peroxidase activity (GO:0004601);; Cellular Component: nucleus (GO:0005634);; Cellular Component: cytoplasm (GO:0005737);; Cellular Component: endoplasmic reticulum (GO:0005783);; Cellular Component: Golgi apparatus (GO:0005794);; Biological Process: protein targeting to membrane (GO:0006612);; B…	Peroxidase 3 (Precursor) GN=YUP8H12.13 OS=Arabidopsis thaliana (Mouse-ear cress) PE=2 SV=1	PREDICTED: peroxidase 3-like [Solanum lycopersicum]
Solyc09g082660.2	down		[R]	General function prediction only	Cellular Component: nucleus (GO:0005634);; Cellular Component: cytoplasm (GO:0005737);; Cellular Component: cytosol (GO:0005829);; Biological Process: polyamine catabolic process (GO:0006598);; Biological Process: response to wounding (GO:0009611);; Biological Process: anthocyanin-containing compound biosynthetic process (GO:0009718);; Biological Process: coumarin biosynthetic process (GO:0009805…	Flavonoid 3&apos;,5&apos;-methyltransferase GN=FAOMT OS=Vitis vinifera (Grape) PE=1 SV=1	PREDICTED: putative caffeoyl-CoA O-methyltransferase At1g67980-like isoform 1 [Solanum lycopersicum]
Solyc10g011930.1	up		[E]	Amino acid transport and metabolism	Cellular Component: cytoplasm (GO:0005737);; Biological Process: L-phenylalanine catabolic process (GO:0006559);; Biological Process: response to oxidative stress (GO:0006979);; Biological Process: pollen development (GO:0009555);; Biological Process: cinnamic acid biosynthetic process (GO:0009800);; Biological Process: drought recovery (GO:0009819);; Biological Process: response to UV-B (GO:0010…	Phenylalanine ammonia-lyase GN=PAL5 OS=Solanum lycopersicum (Tomato) PE=3 SV=1	PREDICTED: phenylalanine ammonia-lyase-like [Solanum lycopersicum]
Solyc10g078220.1	up		[Q]	Secondary metabolites biosynthesis, transport and catabolism	Molecular Function: iron ion binding (GO:0005506);; Cellular Component: mitochondrion (GO:0005739);; Cellular Component: endoplasmic reticulum (GO:0005783);; Cellular Component: plasma membrane (GO:0005886);; Biological Process: terpenoid metabolic process (GO:0006721);; Biological Process: spermidine metabolic process (GO:0008216);; Biological Process: lipid biosynthetic process (GO:0008610);; M…	Cytochrome P450 98A3 GN=T20B5.9 OS=Arabidopsis thaliana (Mouse-ear cress) PE=1 SV=1	PREDICTED: cytochrome P450 98A3-like [Solanum lycopersicum]
Solyc10g084240.1	up		[P]	Inorganic ion transport and metabolism	Biological Process: immune system process (GO:0002376);; Molecular Function: peroxidase activity (GO:0004601);; Molecular Function: binding (GO:0005488);; Cellular Component: extracellular region (GO:0005576);; Cellular Component: cytosol (GO:0005829);; Biological Process: ion transport (GO:0006811);; Biological Process: response to oxidative stress (GO:0006979);; Biological Process: cell communi…	Peroxidase 21 (Precursor) GN=T2N18.11 OS=Arabidopsis thaliana (Mouse-ear cress) PE=1 SV=1	PREDICTED: peroxidase 21-like [Solanum lycopersicum]
Solyc11g072920.1	up		--	--	Biological Process: defense response to nematode (GO:0002215);; Molecular Function: peroxidase activity (GO:0004601);; Molecular Function: protein binding (GO:0005515);; Cellular Component: extracellular region (GO:0005576);; Cellular Component: vacuolar membrane (GO:0005774);; Cellular Component: Golgi apparatus (GO:0005794);; Cellular Component: cytosol (GO:0005829);; Cellular Component: plasma…	Peroxidase 15 (Precursor) GN=pod OS=Ipomoea batatas (Sweet potato) PE=1 SV=1	PREDICTED: peroxidase 15-like [Solanum lycopersicum]
Solyc12g005370.1	down		--	--	Biological Process: immune system process (GO:0002376);; Molecular Function: peroxidase activity (GO:0004601);; Cellular Component: extracellular region (GO:0005576);; Cellular Component: nucleus (GO:0005634);; Cellular Component: endoplasmic reticulum (GO:0005783);; Cellular Component: plasma membrane (GO:0005886);; Biological Process: iron ion transport (GO:0006826);; Biological Process: respon…	Peroxidase 27 (Precursor) GN=T4P13.12 OS=Arabidopsis thaliana (Mouse-ear cress) PE=1 SV=1	PREDICTED: peroxidase 27-like [Solanum lycopersicum]
Solyc01g104770.2	up	--	[Z]	Cytoskeleton	Molecular Function: structural constituent of cytoskeleton (GO:0005200);; Molecular Function: protein binding (GO:0005515);; Molecular Function: ATP binding (GO:0005524);; Cellular Component: cell wall (GO:0005618);; Cellular Component: nucleolus (GO:0005730);; Cellular Component: mitochondrion (GO:0005739);; Cellular Component: cytosol (GO:0005829);; Cellular Component: cytoskeleton (GO:0005856)…
Solyc06g083070.2	down	--	[Z]	Cytoskeleton	Molecular Function: actin binding (GO:0003779);; Molecular Function: calcium ion binding (GO:0005509);; Cellular Component: cytoplasm (GO:0005737);; Cellular Component: vacuole (GO:0005773);; Cellular Component: cytosol (GO:0005829);; Biological Process: pollen germination (GO:0009846);; Biological Process: pollen tube growth (GO:0009860);; Biological Process: actin cytoskeleton organization (GO:…
Solyc09g091670.2	up	--	[V]	Defense mechanisms	Molecular Function: ATP binding (GO:0005524);; Cellular Component: mitochondrion (GO:0005739);; Cellular Component: vacuolar membrane (GO:0005774);; Cellular Component: cytosol (GO:0005829);; Cellular Component: plasma membrane (GO:0005886);; Biological Process: ATP catabolic process (GO:0006200);; Biological Process: protein targeting to membrane (GO:0006612);; Biological Process: transport (GO:…
Solyc12g013640.1	up	--	[V]	Defense mechanisms	Molecular Function: ATP binding (GO:0005524);; Cellular Component: plasma membrane (GO:0005886);; Biological Process: ATP catabolic process (GO:0006200);; Biological Process: response to water deprivation (GO:0009414);; Cellular Component: chloroplast (GO:0009507);; Biological Process: response to abscisic acid stimulus (GO:0009737);; Biological Process: transpiration (GO:0010148);; Cellular Comp…
Solyc09g090810.1	down	--	[V]	Defense mechanisms	Molecular Function: nucleotide binding (GO:0000166);; Molecular Function: DNA binding (GO:0003677);; Cellular Component: nuclear heterochromatin (GO:0005720);; Biological Process: DNA replication (GO:0006260);; Biological Process: methylation-dependent chromatin silencing (GO:0006346);; Molecular Function: zinc ion binding (GO:0008270);; Biological Process: regulation of cell size (GO:0008361);; …
Solyc06g050570.1	up	--	[UT]	--	Molecular Function: protein binding (GO:0005515);; Cellular Component: endosome (GO:0005768);; Cellular Component: vacuolar membrane (GO:0005774);; Cellular Component: endoplasmic reticulum (GO:0005783);; Cellular Component: Golgi apparatus (GO:0005794);; Cellular Component: trans-Golgi network (GO:0005802);; Cellular Component: cytosol (GO:0005829);; Cellular Component: chloroplast (GO:0009507);…
Solyc10g079660.1	down	--	[U]	Intracellular trafficking, secretion, and vesicular transport	Molecular Function: DNA binding (GO:0003677);; Molecular Function: sequence-specific DNA binding transcription factor activity (GO:0003700);; Molecular Function: binding (GO:0005488);; Molecular Function: protein binding (GO:0005515);; Cellular Component: nucleus (GO:0005634);; Biological Process: regulation of transcription, DNA-dependent (GO:0006355);; Biological Process: transport (GO:0006810)…
Solyc01g105630.2	up	--	[TZDR]	--	Molecular Function: signal transducer activity (GO:0004871);; Molecular Function: calcium ion binding (GO:0005509);; Cellular Component: nucleus (GO:0005634);; Cellular Component: vacuolar membrane (GO:0005774);; Cellular Component: cytosol (GO:0005829);; Cellular Component: plasma membrane (GO:0005886);; Biological Process: response to mechanical stimulus (GO:0009612);; Biological Process: polle…
Solyc07g007950.1	down	--	[TZDR]	--	Molecular Function: calcium ion binding (GO:0005509);; Cellular Component: extracellular region (GO:0005576);; Cellular Component: nucleus (GO:0005634);; Cellular Component: peroxisome (GO:0005777);; Cellular Component: plasma membrane (GO:0005886);; Biological Process: response to cold (GO:0009409);; Biological Process: double fertilization forming a zygote and endosperm (GO:0009567);; Biologica…
Solyc08g065540.2	up	--	[T]	Signal transduction mechanisms	Molecular Function: phosphoprotein phosphatase activity (GO:0004721);; Molecular Function: protein serine/threonine phosphatase activity (GO:0004722);; Molecular Function: protein binding (GO:0005515);; Cellular Component: nucleus (GO:0005634);; Cellular Component: cytoplasm (GO:0005737);; Cellular Component: plasma membrane (GO:0005886);; Biological Process: protein dephosphorylation (GO:0006470…
Solyc11g005190.1	down	--	[T]	Signal transduction mechanisms	Molecular Function: nucleotide binding (GO:0000166);; Molecular Function: protein binding (GO:0005515);; Cellular Component: heterotrimeric G-protein complex (GO:0005834);; Biological Process: cellular protein modification process (GO:0006464);; Cellular Component: chloroplast (GO:0009507);; Biological Process: photomorphogenesis (GO:0009640);; Biological Process: chloroplast organization (GO:000…
Solyc07g052790.1	up	--	[S]	Function unknown	Molecular Function: binding (GO:0005488);; Cellular Component: intracellular membrane-bounded organelle (GO:0043231);; Cellular Component: cytoplasmic part (GO:0044444);; Biological Process: innate immune response (GO:0045087);; Biological Process: regulation of cellular process (GO:0050794);; Biological Process: response to other organism (GO:0051707);; Biological Process: cellular response to s…
Solyc02g031790.1	up	--	[S]	Function unknown	Biological Process: developmental process involved in reproduction (GO:0003006);; Molecular Function: protein kinase activity (GO:0004672);; Molecular Function: binding (GO:0005488);; Cellular Component: plasma membrane (GO:0005886);; Biological Process: cellular aromatic compound metabolic process (GO:0006725);; Biological Process: ion transport (GO:0006811);; Biological Process: metabolic proce…
Solyc03g026040.2	down	--	[S]	Function unknown	Biological Process: MAPK cascade (GO:0000165);; Molecular Function: nucleotide binding (GO:0000166);; Biological Process: response to molecule of bacterial origin (GO:0002237);; Molecular Function: protein serine/threonine kinase activity (GO:0004674);; Molecular Function: protein binding (GO:0005515);; Biological Process: protein phosphorylation (GO:0006468);; Biological Process: ion transport (…
Solyc06g075990.2	down	--	[S]	Function unknown	Cellular Component: extracellular region (GO:0005576);; Biological Process: response to osmotic stress (GO:0006970);; Biological Process: metabolic process (GO:0008152);; Biological Process: response to water deprivation (GO:0009414);; Cellular Component: cytoplasmic membrane-bounded vesicle (GO:0016023);; Molecular Function: lyase activity (GO:0016829);;
Solyc07g063700.1	up	--	[RTKL]	--	Molecular Function: nucleotide binding (GO:0000166);; Biological Process: immune system process (GO:0002376);; Molecular Function: protein kinase activity (GO:0004672);; Molecular Function: protein serine/threonine kinase activity (GO:0004674);; Cellular Component: nucleus (GO:0005634);; Cellular Component: plasma membrane (GO:0005886);; Biological Process: defense response (GO:0006952);; Cellula…
Solyc11g072140.1	up	--	[RTKL]	--	Molecular Function: guanylate cyclase activity (GO:0004383);; Molecular Function: protein kinase activity (GO:0004672);; Molecular Function: protein serine/threonine kinase activity (GO:0004674);; Molecular Function: binding (GO:0005488);; Cellular Component: extracellular region (GO:0005576);; Cellular Component: plasma membrane (GO:0005886);; Biological Process: cGMP biosynthetic process (GO:00…
Solyc10g047810.1	up	--	[RTKL]	--	Molecular Function: nucleotide binding (GO:0000166);; Molecular Function: protein serine/threonine kinase activity (GO:0004674);; Cellular Component: plasma membrane (GO:0005886);; Biological Process: cellular protein modification process (GO:0006464);; Biological Process: ion transport (GO:0006811);; Biological Process: pollen development (GO:0009555);; Biological Process: systemic acquired resi…
Solyc07g063730.1	up	--	[RTKL]	--	Molecular Function: nucleotide binding (GO:0000166);; Biological Process: immune system process (GO:0002376);; Molecular Function: protein kinase activity (GO:0004672);; Molecular Function: protein serine/threonine kinase activity (GO:0004674);; Cellular Component: nucleus (GO:0005634);; Cellular Component: plasma membrane (GO:0005886);; Biological Process: defense response (GO:0006952);; Cellula…
Solyc07g063710.1	up	--	[RTKL]	--	Molecular Function: nucleotide binding (GO:0000166);; Biological Process: immune system process (GO:0002376);; Molecular Function: protein kinase activity (GO:0004672);; Molecular Function: protein serine/threonine kinase activity (GO:0004674);; Cellular Component: nucleus (GO:0005634);; Cellular Component: plasma membrane (GO:0005886);; Biological Process: defense response (GO:0006952);; Cellula…
Solyc12g006840.1	up	--	[RTKL]	--	Biological Process: immune system process (GO:0002376);; Molecular Function: protein kinase activity (GO:0004672);; Molecular Function: binding (GO:0005488);; Cellular Component: plasma membrane (GO:0005886);; Biological Process: protein phosphorylation (GO:0006468);; Biological Process: defense response (GO:0006952);; Biological Process: pollen-pistil interaction (GO:0009875);; Biological Proces…
Solyc07g006480.2	up	--	[RTKL]	--	Molecular Function: protein serine/threonine kinase activity (GO:0004674);; Molecular Function: transmembrane signaling receptor activity (GO:0004888);; Cellular Component: plasma membrane (GO:0005886);; Biological Process: polysaccharide metabolic process (GO:0005976);; Biological Process: cellular aromatic compound metabolic process (GO:0006725);; Biological Process: phosphorus metabolic proces…
Solyc02g072530.1	down	--	[RTKL]	--	Biological Process: cytokinesis by cell plate formation (GO:0000911);; Molecular Function: hydrolase activity, hydrolyzing O-glycosyl compounds (GO:0004553);; Molecular Function: protein serine/threonine kinase activity (GO:0004674);; Molecular Function: calmodulin-dependent protein kinase activity (GO:0004683);; Molecular Function: protein binding (GO:0005515);; Molecular Function: ATP binding (…
Solyc03g098100.2	up	--	[R]	General function prediction only	Cellular Component: nucleus (GO:0005634);; Cellular Component: cytosol (GO:0005829);; Molecular Function: alcohol dehydrogenase (NADP+) activity (GO:0008106);; Biological Process: response to cold (GO:0009409);; Biological Process: response to water deprivation (GO:0009414);; Biological Process: response to salt stress (GO:0009651);; Molecular Function: steroid dehydrogenase activity (GO:0016229)…
Solyc04g079250.2	up	--	[R]	General function prediction only	Biological Process: lipid metabolic process (GO:0006629);; Biological Process: metabolic process (GO:0008152);; Molecular Function: hydrolase activity (GO:0016787);;
Solyc02g065090.2	up	--	[R]	General function prediction only	Biological Process: lipid metabolic process (GO:0006629);; Biological Process: metabolic process (GO:0008152);; Molecular Function: hydrolase activity (GO:0016787);;
Solyc04g079260.2	up	--	[R]	General function prediction only	Biological Process: lipid metabolic process (GO:0006629);; Biological Process: metabolic process (GO:0008152);; Molecular Function: hydrolase activity (GO:0016787);;
Solyc02g061770.2	up	--	[R]	General function prediction only	Biological Process: polysaccharide catabolic process (GO:0000272);; Molecular Function: chitinase activity (GO:0004568);; Cellular Component: extracellular space (GO:0005615);; Cellular Component: cell wall (GO:0005618);; Cellular Component: vacuole (GO:0005773);; Cellular Component: plasma membrane (GO:0005886);; Biological Process: chitin catabolic process (GO:0006032);; Biological Process: def…
Solyc03g098010.2	up	--	[R]	General function prediction only	Molecular Function: DNA binding (GO:0003677);; Molecular Function: sequence-specific DNA binding transcription factor activity (GO:0003700);; Molecular Function: acid phosphatase activity (GO:0003993);; Molecular Function: protein serine/threonine phosphatase activity (GO:0004722);; Cellular Component: extracellular region (GO:0005576);; Cellular Component: nucleus (GO:0005634);; Cellular Compone…
Solyc11g011340.1	up	--	[R]	General function prediction only	Biological Process: defense response to insect (GO:0002213);; Molecular Function: glutamate-cysteine ligase activity (GO:0004357);; Cellular Component: mitochondrion (GO:0005739);; Biological Process: gluconeogenesis (GO:0006094);; Biological Process: glycolysis (GO:0006096);; Biological Process: glutathione biosynthetic process (GO:0006750);; Biological Process: amino acid transport (GO:0006865)…
Solyc02g082920.2	up	--	[R]	General function prediction only	Biological Process: polysaccharide catabolic process (GO:0000272);; Molecular Function: chitinase activity (GO:0004568);; Cellular Component: extracellular space (GO:0005615);; Biological Process: chitin catabolic process (GO:0006032);; Biological Process: defense response (GO:0006952);; Biological Process: response to biotic stimulus (GO:0009607);; Cellular Component: cytoplasmic membrane-bounde…
Solyc07g061730.2	down	--	[R]	General function prediction only	Molecular Function: iron ion binding (GO:0005506);; Cellular Component: cytoplasm (GO:0005737);; Biological Process: ion transport (GO:0006811);; Biological Process: response to external stimulus (GO:0009605);; Biological Process: gibberellin biosynthetic process (GO:0009686);; Biological Process: jasmonic acid metabolic process (GO:0009694);; Biological Process: response to jasmonic acid stimulu…
Solyc11g010410.1	down	--	[R]	General function prediction only	Biological Process: response to UV (GO:0009411);; Biological Process: response to hormone stimulus (GO:0009725);; Biological Process: flavonoid biosynthetic process (GO:0009813);; Biological Process: cellular process (GO:0009987);; Biological Process: response to iron(III) ion (GO:0010041);; Molecular Function: oxidoreductase activity (GO:0016491);; Molecular Function: 2'-deoxymugineic-acid 2'-di…
Solyc11g045520.1	down	--	[R]	General function prediction only	Cellular Component: cytoplasm (GO:0005737);; Biological Process: nitrogen compound metabolic process (GO:0006807);; Biological Process: ion transport (GO:0006811);; Biological Process: toxin catabolic process (GO:0009407);; Biological Process: response to wounding (GO:0009611);; Biological Process: response to jasmonic acid stimulus (GO:0009753);; Biological Process: coumarin biosynthetic process…
Solyc10g077070.1	down	--	[R]	General function prediction only	Biological Process: reproduction (GO:0000003);; Cellular Component: nucleus (GO:0005634);; Cellular Component: chromosome (GO:0005694);; Cellular Component: nuclear heterochromatin (GO:0005720);; Biological Process: chromosome segregation (GO:0007059);; Molecular Function: zinc ion binding (GO:0008270);; Biological Process: DNA mediated transformation (GO:0009294);; Biological Process: post-embry…
Solyc07g052370.2	up	--	[Q]	Secondary metabolites biosynthesis, transport and catabolism	Molecular Function: monooxygenase activity (GO:0004497);; Molecular Function: iron ion binding (GO:0005506);; Molecular Function: electron carrier activity (GO:0009055);; Cellular Component: membrane (GO:0016020);; Molecular Function: oxidoreductase activity, acting on paired donors, with incorporation or reduction of molecular oxygen (GO:0016705);; Molecular Function: (S)-limonene 3-monooxygenas…
Solyc04g072280.2	up	--	[Q]	Secondary metabolites biosynthesis, transport and catabolism	Molecular Function: copper ion binding (GO:0005507);; Cellular Component: extracellular region (GO:0005576);; Biological Process: response to water deprivation (GO:0009414);; Biological Process: lignin metabolic process (GO:0009808);; Biological Process: lignin biosynthetic process (GO:0009809);; Biological Process: proanthocyanidin biosynthetic process (GO:0010023);; Biological Process: glucuron…
Solyc06g066230.2	up	--	[Q]	Secondary metabolites biosynthesis, transport and catabolism	Molecular Function: monooxygenase activity (GO:0004497);; Molecular Function: iron ion binding (GO:0005506);; Molecular Function: electron carrier activity (GO:0009055);; Molecular Function: oxidoreductase activity, acting on paired donors, with incorporation or reduction of molecular oxygen (GO:0016705);; Molecular Function: (S)-limonene 3-monooxygenase activity (GO:0018674);; Molecular Function…
Solyc09g066400.1	up	--	[Q]	Secondary metabolites biosynthesis, transport and catabolism	Molecular Function: monooxygenase activity (GO:0004497);; Molecular Function: binding (GO:0005488);; Cellular Component: membrane (GO:0016020);; Molecular Function: oxidoreductase activity, acting on paired donors, with incorporation or reduction of molecular oxygen (GO:0016705);; Molecular Function: (S)-limonene 3-monooxygenase activity (GO:0018674);; Molecular Function: (S)-limonene 6-monooxyge…
Solyc08g074260.2	up	--	[Q]	Secondary metabolites biosynthesis, transport and catabolism	Molecular Function: monooxygenase activity (GO:0004497);; Molecular Function: iron ion binding (GO:0005506);; Molecular Function: electron carrier activity (GO:0009055);; Molecular Function: oxidoreductase activity, acting on paired donors, with incorporation or reduction of molecular oxygen (GO:0016705);; Molecular Function: (S)-limonene 3-monooxygenase activity (GO:0018674);; Molecular Function…
Solyc04g083140.1	up	--	[Q]	Secondary metabolites biosynthesis, transport and catabolism	Molecular Function: monooxygenase activity (GO:0004497);; Molecular Function: iron ion binding (GO:0005506);; Cellular Component: endoplasmic reticulum (GO:0005783);; Molecular Function: electron carrier activity (GO:0009055);; Cellular Component: integral to membrane (GO:0016021);; Molecular Function: oxidoreductase activity, acting on paired donors, with incorporation or reduction of molecular …
Solyc03g025640.1	up	--	[Q]	Secondary metabolites biosynthesis, transport and catabolism	Molecular Function: monooxygenase activity (GO:0004497);; Molecular Function: binding (GO:0005488);; Molecular Function: iron ion binding (GO:0005506);; Biological Process: terpenoid metabolic process (GO:0006721);; Biological Process: isoprenoid biosynthetic process (GO:0008299);; Molecular Function: steroid hydroxylase activity (GO:0008395);; Molecular Function: electron carrier activity (GO:00…
Solyc01g109140.2	up	--	[Q]	Secondary metabolites biosynthesis, transport and catabolism	Molecular Function: monooxygenase activity (GO:0004497);; Molecular Function: iron ion binding (GO:0005506);; Cellular Component: cytosol (GO:0005829);; Biological Process: fatty acid metabolic process (GO:0006631);; Biological Process: terpenoid metabolic process (GO:0006721);; Biological Process: lipid biosynthetic process (GO:0008610);; Molecular Function: electron carrier activity (GO:0009055…
Solyc05g021390.2	up	--	[Q]	Secondary metabolites biosynthesis, transport and catabolism	Molecular Function: binding (GO:0005488);; Molecular Function: iron ion binding (GO:0005506);; Biological Process: response to stress (GO:0006950);; Molecular Function: electron carrier activity (GO:0009055);; Biological Process: response to red or far red light (GO:0009639);; Biological Process: abscisic acid metabolic process (GO:0009687);; Cellular Component: membrane (GO:0016020);; Molecular …
Solyc12g088460.1	down	--	[Q]	Secondary metabolites biosynthesis, transport and catabolism	Molecular Function: binding (GO:0005488);; Molecular Function: iron ion binding (GO:0005506);; Biological Process: terpenoid metabolic process (GO:0006721);; Molecular Function: zinc ion binding (GO:0008270);; Molecular Function: electron carrier activity (GO:0009055);; Biological Process: response to UV (GO:0009411);; Biological Process: response to auxin stimulus (GO:0009733);; Biological Proce…
Solyc12g088970.1	down	--	[Q]	Secondary metabolites biosynthesis, transport and catabolism	Molecular Function: monooxygenase activity (GO:0004497);; Molecular Function: iron ion binding (GO:0005506);; Molecular Function: electron carrier activity (GO:0009055);; Biological Process: response to UV (GO:0009411);; Cellular Component: chloroplast (GO:0009507);; Biological Process: response to organic substance (GO:0010033);; Biological Process: response to zinc ion (GO:0010043);; Cellular C…
Solyc02g085120.2	down	--	[Q]	Secondary metabolites biosynthesis, transport and catabolism	Molecular Function: copper ion binding (GO:0005507);; Cellular Component: mitochondrion (GO:0005739);; Molecular Function: L-ascorbate oxidase activity (GO:0008447);; Biological Process: response to water deprivation (GO:0009414);; Biological Process: lignin biosynthetic process (GO:0009809);; Biological Process: plant-type cell wall biogenesis (GO:0009832);; Biological Process: glucuronoxylan me…
Solyc09g098620.1	down	--	[Q]	Secondary metabolites biosynthesis, transport and catabolism	Molecular Function: binding (GO:0005488);; Molecular Function: iron ion binding (GO:0005506);; Molecular Function: electron carrier activity (GO:0009055);; Biological Process: response to UV (GO:0009411);; Biological Process: response to organic substance (GO:0010033);; Cellular Component: membrane (GO:0016020);; Biological Process: monoterpenoid biosynthetic process (GO:0016099);; Molecular Func…
Solyc02g067790.2	up	--	[P]	Inorganic ion transport and metabolism	Cellular Component: plasma membrane (GO:0005886);; Cellular Component: chloroplast (GO:0009507);; Cellular Component: plant-type vacuole membrane (GO:0009705);; Molecular Function: nitrate transmembrane transporter activity (GO:0015112);; Biological Process: nitrate transport (GO:0015706);; Cellular Component: integral to membrane (GO:0016021);; Biological Process: lateral root development (GO:00…
Solyc03g045070.1	down	--	[P]	Inorganic ion transport and metabolism	Biological Process: response to hypoxia (GO:0001666);; Molecular Function: actin binding (GO:0003779);; Cellular Component: extracellular region (GO:0005576);; Cellular Component: nucleus (GO:0005634);; Cellular Component: plasma membrane (GO:0005886);; Biological Process: protein targeting to membrane (GO:0006612);; Biological Process: nucleotide transport (GO:0006862);; Biological Process: ER t…
Solyc07g056510.2	up	--	[O]	Posttranslational modification, protein turnover, chaperones	Biological Process: maltose metabolic process (GO:0000023);; Molecular Function: glutathione transferase activity (GO:0004364);; Molecular Function: lactoylglutathione lyase activity (GO:0004462);; Molecular Function: peroxidase activity (GO:0004601);; Cellular Component: nucleus (GO:0005634);; Cellular Component: vacuolar membrane (GO:0005774);; Cellular Component: Golgi apparatus (GO:0005794);;…
Solyc02g071560.2	up	--	[O]	Posttranslational modification, protein turnover, chaperones	Molecular Function: serine-type endopeptidase activity (GO:0004252);; Biological Process: metabolic process (GO:0008152);; Molecular Function: serine-type peptidase activity (GO:0008236);; Cellular Component: plant-type cell wall (GO:0009505);; Cellular Component: external side of plasma membrane (GO:0009897);; Biological Process: stomatal complex morphogenesis (GO:0010103);; Biological Process: …
Solyc08g079900.1	up	--	[O]	Posttranslational modification, protein turnover, chaperones	Molecular Function: serine-type endopeptidase activity (GO:0004252);; Biological Process: proteolysis (GO:0006508);; Cellular Component: plant-type cell wall (GO:0009505);; Cellular Component: external side of plasma membrane (GO:0009897);; Biological Process: stomatal complex morphogenesis (GO:0010103);; Biological Process: regulation of cell proliferation (GO:0042127);; Molecular Function: iden…
Solyc08g062340.2	up	--	[O]	Posttranslational modification, protein turnover, chaperones	Cellular Component: cytoplasm (GO:0005737);; Cellular Component: cytosol (GO:0005829);; Biological Process: protein folding (GO:0006457);; Biological Process: hyperosmotic response (GO:0006972);; Biological Process: response to heat (GO:0009408);; Biological Process: response to high light intensity (GO:0009644);; Biological Process: heat acclimation (GO:0010286);; Biological Process: response to…
Solyc08g078700.2	up	--	[O]	Posttranslational modification, protein turnover, chaperones	Cellular Component: mitochondrion (GO:0005739);; Biological Process: protein folding (GO:0006457);; Biological Process: response to stress (GO:0006950);; Biological Process: response to osmotic stress (GO:0006970);; Biological Process: response to heat (GO:0009408);; Cellular Component: chloroplast (GO:0009507);; Biological Process: response to high light intensity (GO:0009644);; Biological Proce…
Solyc11g005290.1	down	--	[O]	Posttranslational modification, protein turnover, chaperones	Molecular Function: ubiquitin-protein ligase activity (GO:0004842);; Molecular Function: zinc ion binding (GO:0008270);; Biological Process: pollen development (GO:0009555);; Biological Process: anther dehiscence (GO:0009901);; Biological Process: response to chitin (GO:0010200);; Biological Process: protein ubiquitination (GO:0016567);; Cellular Component: intracellular membrane-bounded organell…
Solyc08g029220.1	down	--	[O]	Posttranslational modification, protein turnover, chaperones	Biological Process: phototropism (GO:0009638);; Biological Process: positive gravitropism (GO:0009958);;
Solyc01g087280.1	up	--	[M]	Cell wall/membrane/envelope biogenesis	Molecular Function: hydrolase activity, hydrolyzing O-glycosyl compounds (GO:0004553);; Molecular Function: polygalacturonase activity (GO:0004650);; Molecular Function: protein binding (GO:0005515);; Cellular Component: extracellular region (GO:0005576);; Biological Process: carbohydrate metabolic process (GO:0005975);; Biological Process: metabolic process (GO:0008152);; Cellular Component: pla…
Solyc07g052290.1	down	--	[M]	Cell wall/membrane/envelope biogenesis	Molecular Function: metalloendopeptidase activity (GO:0004222);; Cellular Component: plasma membrane (GO:0005886);; Biological Process: proteolysis (GO:0006508);; Biological Process: chloroplast organization (GO:0009658);; Cellular Component: chloroplast inner membrane (GO:0009706);; Biological Process: photosystem II assembly (GO:0010207);; Cellular Component: integral to membrane (GO:0016021);;
Solyc07g051820.2	down	--	[M]	Cell wall/membrane/envelope biogenesis	Cellular Component: Golgi apparatus (GO:0005794);; Biological Process: defense response (GO:0006952);; Cellular Component: plastid (GO:0009536);; Biological Process: response to abiotic stimulus (GO:0009628);; Biological Process: hormone-mediated signaling pathway (GO:0009755);; Biological Process: plant-type cell wall biogenesis (GO:0009832);; Cellular Component: membrane (GO:0016020);; Molecula…
Solyc09g065660.2	up	--	[K]	Transcription	Molecular Function: DNA binding (GO:0003677);; Molecular Function: sequence-specific DNA binding transcription factor activity (GO:0003700);; Molecular Function: protein binding (GO:0005515);; Cellular Component: nucleus (GO:0005634);; Biological Process: regulation of transcription, DNA-dependent (GO:0006355);; Biological Process: protein folding (GO:0006457);; Biological Process: toxin cataboli…
Solyc02g080260.2	down	--	[K]	Transcription	Biological Process: double-strand break repair via homologous recombination (GO:0000724);; Molecular Function: sequence-specific DNA binding transcription factor activity (GO:0003700);; Molecular Function: protein binding (GO:0005515);; Cellular Component: nucleus (GO:0005634);; Cellular Component: cytoplasm (GO:0005737);; Biological Process: regulation of transcription, DNA-dependent (GO:0006355…
Solyc01g097690.2	down	--	[K]	Transcription	Biological Process: developmental process involved in reproduction (GO:0003006);; Biological Process: anatomical structure morphogenesis (GO:0009653);; Biological Process: post-embryonic development (GO:0009791);; Biological Process: tissue development (GO:0009888);; Biological Process: response to organic substance (GO:0010033);; Biological Process: cellular component organization (GO:0016043);;…
Solyc09g075700.1	up	--	[I]	Lipid transport and metabolism	Biological Process: developmental process involved in reproduction (GO:0003006);; Molecular Function: carboxylesterase activity (GO:0004091);; Cellular Component: cytosol (GO:0005829);; Biological Process: response to stress (GO:0006950);; Biological Process: anatomical structure morphogenesis (GO:0009653);; Biological Process: response to gibberellin stimulus (GO:0009739);; Biological Process: h…
Solyc12g006530.1	up	--	[I]	Lipid transport and metabolism	Biological Process: tricyclic triterpenoid biosynthetic process (GO:0010263);; Biological Process: tetracyclic triterpenoid biosynthetic process (GO:0010686);; Biological Process: pentacyclic triterpenoid biosynthetic process (GO:0019745);; Molecular Function: marneral synthase activity (GO:0034074);; Molecular Function: arabidiol synthase activity (GO:0034075);; Molecular Function: lupeol syntha…
Solyc02g062890.1	up	--	[GEPR]	--	Molecular Function: sugar:hydrogen symporter activity (GO:0005351);; Molecular Function: myo-inositol:hydrogen symporter activity (GO:0005366);; Cellular Component: vacuolar membrane (GO:0005774);; Cellular Component: plasma membrane (GO:0005886);; Biological Process: tryptophan catabolic process (GO:0006569);; Biological Process: oligopeptide transport (GO:0006857);; Biological Process: hexose t…
Solyc01g096720.2	up	--	[GEPR]	--	Cellular Component: plasma membrane (GO:0005886);; Biological Process: response to water deprivation (GO:0009414);; Biological Process: response to nematode (GO:0009624);; Biological Process: gravitropism (GO:0009630);; Cellular Component: plant-type vacuole membrane (GO:0009705);; Biological Process: response to zinc ion (GO:0010043);; Biological Process: basipetal auxin transport (GO:0010540);;…
Solyc09g090070.1	down	--	[GEPR]	--	Molecular Function: inorganic phosphate transmembrane transporter activity (GO:0005315);; Molecular Function: sugar:hydrogen symporter activity (GO:0005351);; Cellular Component: nucleus (GO:0005634);; Cellular Component: mitochondrion (GO:0005739);; Cellular Component: vacuole (GO:0005773);; Cellular Component: Golgi apparatus (GO:0005794);; Cellular Component: plasma membrane (GO:0005886);; Bio…
Solyc03g094020.2	up	--	[G]	Carbohydrate transport and metabolism	Molecular Function: hydrolase activity, hydrolyzing O-glycosyl compounds (GO:0004553);; Biological Process: carbohydrate metabolic process (GO:0005975);; Biological Process: polysaccharide metabolic process (GO:0005976);; Cellular Component: plastid (GO:0009536);; Molecular Function: carbohydrate binding (GO:0030246);; Molecular Function: maltose alpha-glucosidase activity (GO:0032450);; Cellular…
Solyc03g114530.2	down	--	[G]	Carbohydrate transport and metabolism	--
Solyc11g005860.1	up	--	[E]	Amino acid transport and metabolism	Biological Process: metabolic process (GO:0008152);; Molecular Function: transferase activity (GO:0016740);; Molecular Function: pyridoxal phosphate binding (GO:0030170);;
Solyc07g016020.1	up	--	[E]	Amino acid transport and metabolism	Molecular Function: catalytic activity (GO:0003824);; Molecular Function: binding (GO:0005488);;
Solyc01g006440.1	up	--	[E]	Amino acid transport and metabolism	Molecular Function: transporter activity (GO:0005215);; Molecular Function: protein binding (GO:0005515);; Cellular Component: Golgi apparatus (GO:0005794);; Cellular Component: plasma membrane (GO:0005886);; Biological Process: polysaccharide metabolic process (GO:0005976);; Biological Process: oligopeptide transport (GO:0006857);; Biological Process: lipid transport (GO:0006869);; Biological Pr…
Solyc00g282510.1	up	--	[E]	Amino acid transport and metabolism	Cellular Component: cytoplasm (GO:0005737);; Biological Process: L-phenylalanine catabolic process (GO:0006559);; Biological Process: response to oxidative stress (GO:0006979);; Biological Process: pollen development (GO:0009555);; Biological Process: cinnamic acid biosynthetic process (GO:0009800);; Biological Process: drought recovery (GO:0009819);; Biological Process: response to UV-B (GO:0010…
Solyc08g005630.2	down	--	[E]	Amino acid transport and metabolism	Biological Process: alcohol metabolic process (GO:0006066);; Biological Process: response to cold (GO:0009409);; Molecular Function: oxidoreductase activity, acting on CH-OH group of donors (GO:0016614);; Cellular Component: intracellular membrane-bounded organelle (GO:0043231);; Molecular Function: long-chain-alcohol oxidase activity (GO:0046577);; Biological Process: oxidation-reduction process…
Solyc01g097380.1	up	--	[C]	Energy production and conversion	Molecular Function: DNA binding (GO:0003677);; Molecular Function: sequence-specific DNA binding transcription factor activity (GO:0003700);; Molecular Function: aldo-keto reductase (NADP) activity (GO:0004033);; Cellular Component: nucleus (GO:0005634);; Cellular Component: cytosol (GO:0005829);; Cellular Component: plasma membrane (GO:0005886);; Biological Process: gluconeogenesis (GO:0006094);…
Solyc01g009870.2	up	--	[C]	Energy production and conversion	Biological Process: glycerol metabolic process (GO:0006071);; Molecular Function: glycerophosphodiester phosphodiesterase activity (GO:0008889);; Cellular Component: cytoplasmic membrane-bounded vesicle (GO:0016023);;
Solyc01g097390.2	up	--	[C]	Energy production and conversion	Molecular Function: DNA binding (GO:0003677);; Molecular Function: sequence-specific DNA binding transcription factor activity (GO:0003700);; Molecular Function: aldo-keto reductase (NADP) activity (GO:0004033);; Cellular Component: nucleus (GO:0005634);; Cellular Component: cytosol (GO:0005829);; Cellular Component: plasma membrane (GO:0005886);; Biological Process: gluconeogenesis (GO:0006094);…
Solyc01g101180.2	up	--	--	--	Molecular Function: magnesium ion binding (GO:0000287);; Cellular Component: cytoplasm (GO:0005737);; Biological Process: defense response (GO:0006952);; Biological Process: terpenoid biosynthetic process (GO:0016114);; Biological Process: geranyl diphosphate metabolic process (GO:0033383);; Molecular Function: vetispiradiene synthase activity (GO:0034003);; Biological Process: farnesyl diphospha…
Solyc01g101190.2	up	--	--	--	Molecular Function: magnesium ion binding (GO:0000287);; Cellular Component: cytoplasm (GO:0005737);; Biological Process: defense response (GO:0006952);; Biological Process: terpenoid biosynthetic process (GO:0016114);; Biological Process: geranyl diphosphate metabolic process (GO:0033383);; Molecular Function: vetispiradiene synthase activity (GO:0034003);; Biological Process: farnesyl diphospha…
Solyc01g101170.2	up	--	--	--	Molecular Function: magnesium ion binding (GO:0000287);; Cellular Component: cytoplasm (GO:0005737);; Biological Process: defense response (GO:0006952);; Biological Process: terpenoid biosynthetic process (GO:0016114);; Biological Process: geranyl diphosphate metabolic process (GO:0033383);; Molecular Function: vetispiradiene synthase activity (GO:0034003);; Biological Process: farnesyl diphospha…
Solyc03g118000.1	up	--	--	--	Molecular Function: inositol-1,4,5-trisphosphate 6-kinase activity (GO:0000823);; Cellular Component: nucleus (GO:0005634);; Cellular Component: cytosol (GO:0005829);; Cellular Component: plasma membrane (GO:0005886);; Biological Process: regulation of transcription, DNA-dependent (GO:0006355);; Biological Process: protein targeting to mitochondrion (GO:0006626);; Molecular Function: inositol-1,4…
Solyc01g101210.2	up	--	--	--	Molecular Function: magnesium ion binding (GO:0000287);; Cellular Component: cytoplasm (GO:0005737);; Biological Process: defense response (GO:0006952);; Biological Process: terpenoid biosynthetic process (GO:0016114);; Biological Process: geranyl diphosphate metabolic process (GO:0033383);; Molecular Function: vetispiradiene synthase activity (GO:0034003);; Biological Process: farnesyl diphospha…
Solyc03g098740.1	up	--	--	--	Molecular Function: endopeptidase inhibitor activity (GO:0004866);; Biological Process: negative regulation of endopeptidase activity (GO:0010951);;
Solyc05g050350.1	up	--	--	--	Molecular Function: intracellular cyclic nucleotide activated cation channel activity (GO:0005221);; Molecular Function: intracellular cAMP activated cation channel activity (GO:0005222);; Molecular Function: inward rectifier potassium channel activity (GO:0005242);; Molecular Function: calcium channel activity (GO:0005262);; Molecular Function: calmodulin binding (GO:0005516);; Cellular Componen…
Solyc10g076190.1	up	--	--	--	Molecular Function: peroxidase activity (GO:0004601);; Molecular Function: protein binding (GO:0005515);; Cellular Component: cell wall (GO:0005618);; Cellular Component: Golgi apparatus (GO:0005794);; Cellular Component: cytosol (GO:0005829);; Biological Process: response to oxidative stress (GO:0006979);; Biological Process: lignin biosynthetic process (GO:0009809);; Cellular Component: cytopla…
Solyc06g072430.1	up	--	--	--	Molecular Function: calmodulin binding (GO:0005516);; Biological Process: response to heat (GO:0009408);; Biological Process: response to cold (GO:0009409);; Cellular Component: plasmodesma (GO:0009506);; Biological Process: response to high light intensity (GO:0009644);; Biological Process: vegetative to reproductive phase transition of meristem (GO:0010228);; Biological Process: induction of pr…
Solyc02g077570.1	up	--	--	--	Molecular Function: calmodulin binding (GO:0005516);; Cellular Component: Golgi apparatus (GO:0005794);; Cellular Component: plasma membrane (GO:0005886);; Biological Process: defense response (GO:0006952);; Biological Process: signal transduction (GO:0007165);; Biological Process: cell death (GO:0008219);; Cellular Component: plasmodesma (GO:0009506);; Biological Process: response to biotic stim…
Solyc07g052120.2	up	--	--	--	Molecular Function: magnesium ion binding (GO:0000287);; Biological Process: metabolic process (GO:0008152);; Molecular Function: terpene synthase activity (GO:0010333);; Biological Process: geranyl diphosphate metabolic process (GO:0033383);; Biological Process: farnesyl diphosphate catabolic process (GO:0045339);; Molecular Function: (+)-delta-cadinene synthase activity (GO:0047461);;
Solyc03g098670.1	up	--	--	--	Molecular Function: endopeptidase inhibitor activity (GO:0004866);;
Solyc03g020050.2	up	--	--	--	Molecular Function: serine-type endopeptidase inhibitor activity (GO:0004867);; Cellular Component: extracellular region (GO:0005576);; Biological Process: proteolysis (GO:0006508);; Molecular Function: peptidase activity (GO:0008233);; Biological Process: negative regulation of peptidase activity (GO:0010466);; Biological Process: defense response to Gram-positive bacterium (GO:0050830);; Biolog…
Solyc10g084170.1	up	--	--	--	Molecular Function: calmodulin binding (GO:0005516);; Biological Process: response to heat (GO:0009408);; Biological Process: response to cold (GO:0009409);; Cellular Component: plasmodesma (GO:0009506);; Biological Process: response to high light intensity (GO:0009644);; Biological Process: vegetative to reproductive phase transition of meristem (GO:0010228);; Biological Process: induction of pr…
Solyc05g050870.2	up	--	--	--	Molecular Function: peroxidase activity (GO:0004601);; Molecular Function: protein binding (GO:0005515);; Cellular Component: cell wall (GO:0005618);; Cellular Component: Golgi apparatus (GO:0005794);; Cellular Component: cytosol (GO:0005829);; Biological Process: response to oxidative stress (GO:0006979);; Biological Process: response to nematode (GO:0009624);; Cellular Component: cytoplasmic me…
Solyc11g051150.1	up	--	--	--	Molecular Function: nucleic acid binding (GO:0003676);; Molecular Function: RNA-directed DNA polymerase activity (GO:0003964);; Molecular Function: aspartic-type endopeptidase activity (GO:0004190);; Molecular Function: endonuclease activity (GO:0004519);; Biological Process: proteolysis (GO:0006508);; Molecular Function: zinc ion binding (GO:0008270);; Biological Process: DNA integration (GO:001…
Solyc08g075550.2	up	--	--	--	Molecular Function: protein binding (GO:0005515);; Cellular Component: mitochondrial inner membrane (GO:0005743);; Biological Process: respiratory gaseous exchange (GO:0007585);; Biological Process: response to cold (GO:0009409);; Biological Process: response to ethylene stimulus (GO:0009723);; Biological Process: abscisic acid mediated signaling pathway (GO:0009738);; Molecular Function: alterna…
Solyc02g077290.1	up	--	--	--	Molecular Function: ionotropic glutamate receptor activity (GO:0004970);; Molecular Function: extracellular-glutamate-gated ion channel activity (GO:0005234);; Molecular Function: cation channel activity (GO:0005261);; Biological Process: ion transport (GO:0006811);; Biological Process: response to stress (GO:0006950);; Molecular Function: glutamate receptor activity (GO:0008066);; Biological Pro…
Solyc05g010000.1	up	--	--	--	Molecular Function: receptor binding (GO:0005102);; Biological Process: response to ethylene stimulus (GO:0009723);; Biological Process: lateral root morphogenesis (GO:0010102);; Biological Process: floral organ abscission (GO:0010227);; Biological Process: regulation of gene expression (GO:0010468);; Biological Process: transcription factor import into nucleus (GO:0042991);; Biological Process: …
Solyc05g015850.2	up	--	--	--	Molecular Function: sequence-specific DNA binding transcription factor activity (GO:0003700);; Molecular Function: protein binding (GO:0005515);; Cellular Component: nucleus (GO:0005634);; Biological Process: regulation of transcription, DNA-dependent (GO:0006355);; Biological Process: amino acid transport (GO:0006865);; Biological Process: toxin catabolic process (GO:0009407);; Biological Proces…
Solyc02g063520.2	up	--	--	--	Molecular Function: transcription regulatory region sequence-specific DNA binding (GO:0000976);; Molecular Function: DNA binding (GO:0003677);; Molecular Function: sequence-specific DNA binding transcription factor activity (GO:0003700);; Cellular Component: nucleus (GO:0005634);; Biological Process: transcription, DNA-dependent (GO:0006351);; Biological Process: regulation of transcription, DNA-…
Solyc10g079650.1	down	--	--	--	Molecular Function: DNA binding (GO:0003677);; Molecular Function: sequence-specific DNA binding transcription factor activity (GO:0003700);; Molecular Function: binding (GO:0005488);; Molecular Function: protein binding (GO:0005515);; Cellular Component: nucleus (GO:0005634);; Biological Process: regulation of transcription, DNA-dependent (GO:0006355);; Biological Process: response to water depr…
Solyc11g069990.1	down	--	--	--	Molecular Function: protein binding (GO:0005515);; Biological Process: defense response (GO:0006952);; Biological Process: cellular process (GO:0009987);; Molecular Function: ADP binding (GO:0043531);; Cellular Component: cell part (GO:0044464);; Biological Process: innate immune response (GO:0045087);;
Solyc12g042430.1	down	--	--	--	Molecular Function: inositol-1,4,5-trisphosphate 6-kinase activity (GO:0000823);; Cellular Component: nucleus (GO:0005634);; Cellular Component: cytosol (GO:0005829);; Cellular Component: plasma membrane (GO:0005886);; Biological Process: regulation of transcription, DNA-dependent (GO:0006355);; Biological Process: protein targeting to mitochondrion (GO:0006626);; Molecular Function: inositol-1,4…
Solyc11g065270.1	down	--	--	--	Molecular Function: nucleic acid binding (GO:0003676);; Cellular Component: thylakoid (GO:0009579);; Cellular Component: membrane part (GO:0044425);;
Solyc10g007330.1	down	--	--	--	Molecular Function: peptide-N4-(N-acetyl-beta-glucosaminyl)asparagine amidase activity (GO:0000224);; Cellular Component: vacuolar membrane (GO:0005774);; Cellular Component: plant-type cell wall (GO:0009505);; Cellular Component: chloroplast (GO:0009507);; Molecular Function: hydrolase activity (GO:0016787);;
Solyc09g092470.2	down	--	--	--	Molecular Function: magnesium ion binding (GO:0000287);; Molecular Function: terpene synthase activity (GO:0010333);; Biological Process: geranyl diphosphate metabolic process (GO:0033383);; Biological Process: farnesyl diphosphate metabolic process (GO:0045338);; Molecular Function: metal ion binding (GO:0046872);; Molecular Function: (+)-delta-cadinene synthase activity (GO:0047461);; Biologica…
Solyc08g074620.1	down	--	--	--	Molecular Function: catechol oxidase activity (GO:0004097);; Molecular Function: copper ion binding (GO:0005507);; Cellular Component: vacuolar lumen (GO:0005775);; Cellular Component: chloroplast thylakoid lumen (GO:0009543);; Molecular Function: aureusidin synthase activity (GO:0033793);; Biological Process: pigment biosynthetic process (GO:0046148);; Molecular Function: metal ion binding (GO:0…
Solyc04g008160.1	down	--	--	--	Molecular Function: binding (GO:0005488);; Molecular Function: ATP binding (GO:0005524);; Biological Process: defense response (GO:0006952);; Molecular Function: nucleoside-triphosphatase activity (GO:0017111);; Molecular Function: ADP binding (GO:0043531);;
Solyc01g107080.2	down	--	--	--	Molecular Function: O-acyltransferase activity (GO:0008374);; Biological Process: anatomical structure morphogenesis (GO:0009653);; Biological Process: phenylpropanoid biosynthetic process (GO:0009699);; Biological Process: flavonoid biosynthetic process (GO:0009813);; Biological Process: cellular component organization (GO:0016043);; Molecular Function: N-acyltransferase activity (GO:0016410);; …
Solyc10g079680.1	down	--	--	--	Molecular Function: binding (GO:0005488);; Molecular Function: protein binding (GO:0005515);; Biological Process: regulation of transcription, DNA-dependent (GO:0006355);; Biological Process: response to water deprivation (GO:0009414);; Biological Process: cellular response to iron ion starvation (GO:0010106);; Biological Process: iron ion homeostasis (GO:0055072);;
Solyc03g120280.1	down	--	--	--	Molecular Function: protein binding (GO:0005515);; Cellular Component: nucleus (GO:0005634);; Cellular Component: cytosol (GO:0005829);;
Solyc04g005270.1	down	--	--	--	Molecular Function: 1-phosphatidylinositol 4-kinase activity (GO:0004430);; Molecular Function: protein histidine kinase binding (GO:0043424);; Biological Process: phosphatidylinositol phosphorylation (GO:0046854);;
Solyc06g072040.1	down	--	--	--	Molecular Function: DNA binding (GO:0003677);; Molecular Function: sequence-specific DNA binding transcription factor activity (GO:0003700);; Molecular Function: protein binding (GO:0005515);; Cellular Component: cytosol (GO:0005829);; Biological Process: abscisic acid mediated signaling pathway (GO:0009738);; Cellular Component: CCAAT-binding factor complex (GO:0016602);; Molecular Function: seq…
Solyc08g080620.1	up	--	--	--	Cellular Component: extracellular region (GO:0005576);; Cellular Component: vacuole (GO:0005773);; Biological Process: signal transduction (GO:0007165);; Biological Process: systemic acquired resistance (GO:0009627);; Biological Process: anthocyanin-containing compound biosynthetic process (GO:0009718);; Biological Process: regulation of biosynthetic process (GO:0009889);; Biological Process: res…
Solyc01g109380.2	up	--	--	--	Cellular Component: nucleus (GO:0005634);; Cellular Component: peroxisome (GO:0005777);; Cellular Component: plasma membrane (GO:0005886);; Cellular Component: plastid (GO:0009536);; Cellular Component: integral to membrane (GO:0016021);;
Solyc08g077330.2	up	--	--	--	Cellular Component: extracellular region (GO:0005576);; Cellular Component: Golgi apparatus (GO:0005794);; Cellular Component: cytosol (GO:0005829);; Cellular Component: plant-type cell wall (GO:0009505);; Cellular Component: plasmodesma (GO:0009506);; Biological Process: anatomical structure morphogenesis (GO:0009653);; Biological Process: plant-type cell wall organization (GO:0009664);; Cellula…
Solyc01g102910.2	up	--	--	--	Cellular Component: extracellular region (GO:0005576);; Cellular Component: cell wall (GO:0005618);; Biological Process: oligopeptide transport (GO:0006857);; Biological Process: response to salt stress (GO:0009651);; Cellular Component: cytoplasmic membrane-bounded vesicle (GO:0016023);; Molecular Function: manganese ion binding (GO:0030145);; Cellular Component: extracellular matrix (GO:0031012…
Solyc04g071590.1	up	--	--	--	Cellular Component: nucleus (GO:0005634);; Cellular Component: cytosol (GO:0005829);; Biological Process: response to stress (GO:0006950);;
Solyc01g102890.2	up	--	--	--	Cellular Component: extracellular region (GO:0005576);; Cellular Component: cell wall (GO:0005618);; Biological Process: oligopeptide transport (GO:0006857);; Biological Process: response to salt stress (GO:0009651);; Cellular Component: cytoplasmic membrane-bounded vesicle (GO:0016023);; Molecular Function: manganese ion binding (GO:0030145);; Cellular Component: extracellular matrix (GO:0031012…
Solyc07g009510.1	up	--	--	--	Cellular Component: plant-type vacuole (GO:0000325);; Molecular Function: ribonuclease activity (GO:0004540);; Molecular Function: chitinase activity (GO:0004568);; Cellular Component: extracellular region (GO:0005576);; Biological Process: chitin catabolic process (GO:0006032);; Molecular Function: chitin binding (GO:0008061);; Molecular Function: endochitinase activity (GO:0008843);; Biological…
Solyc09g098080.2	up	--	--	--	Cellular Component: cytosol (GO:0005829);; Biological Process: response to water deprivation (GO:0009414);; Biological Process: response to wounding (GO:0009611);; Biological Process: response to ethylene stimulus (GO:0009723);; Biological Process: abscisic acid mediated signaling pathway (GO:0009738);; Molecular Function: abscisic acid glucosyltransferase activity (GO:0010294);; Cellular Compone…
Solyc03g123540.2	up	--	--	--	Cellular Component: cytoplasm (GO:0005737);; Biological Process: protein folding (GO:0006457);; Biological Process: hyperosmotic response (GO:0006972);; Biological Process: response to heat (GO:0009408);; Biological Process: response to high light intensity (GO:0009644);; Biological Process: heat acclimation (GO:0010286);; Biological Process: response to endoplasmic reticulum stress (GO:0034976);…
Solyc06g074140.1	up	--	--	--	Cellular Component: ubiquitin ligase complex (GO:0000151);; Biological Process: respiratory burst involved in defense response (GO:0002679);; Molecular Function: ubiquitin-protein ligase activity (GO:0004842);; Molecular Function: protein binding (GO:0005515);; Cellular Component: cytosol (GO:0005829);; Biological Process: response to water deprivation (GO:0009414);; Biological Process: response …
Solyc02g088160.2	up	--	--	--	Cellular Component: plasma membrane (GO:0005886);; Cellular Component: integral to membrane (GO:0016021);; Biological Process: cellular component organization (GO:0016043);;
Solyc01g090890.2	up	--	--	--	Cellular Component: nucleus (GO:0005634);; Biological Process: phosphate ion transport (GO:0006817);; Cellular Component: membrane (GO:0016020);; Biological Process: galactolipid biosynthetic process (GO:0019375);; Biological Process: negative regulation of transcription, DNA-dependent (GO:0045892);; Biological Process: cellular response to cold (GO:0070417);; Biological Process: positive regulat…
Solyc10g051120.1	up	--	--	--	Cellular Component: mitochondrial inner membrane (GO:0005743);; Cellular Component: vacuolar membrane (GO:0005774);; Cellular Component: plasma membrane (GO:0005886);; Biological Process: glycolysis (GO:0006096);; Biological Process: postreplication repair (GO:0006301);; Biological Process: mitochondrial pyruvate transport (GO:0006850);; Biological Process: aerobic respiration (GO:0009060);; Biol…
Solyc05g052670.1	up	--	--	--	Cellular Component: cytoplasm (GO:0005737);; Molecular Function: O-acyltransferase activity (GO:0008374);; Biological Process: anatomical structure morphogenesis (GO:0009653);; Biological Process: phenylpropanoid biosynthetic process (GO:0009699);; Biological Process: cellular component organization (GO:0016043);; Molecular Function: N-acyltransferase activity (GO:0016410);; Biological Process: p…
Solyc07g049670.2	up	--	--	--	Cellular Component: cytoplasm (GO:0005737);; Biological Process: alkaloid biosynthetic process (GO:0009821);; Molecular Function: acetyl CoA:(Z)-3-hexen-1-ol acetyltransferase activity (GO:0010327);; Biological Process: suberin biosynthetic process (GO:0010345);; Biological Process: green leaf volatile biosynthetic process (GO:0010597);; Molecular Function: N-acyltransferase activity (GO:0016410)…
Solyc01g005470.2	up	--	--	--	Cellular Component: vacuole (GO:0005773);; Cellular Component: plasma membrane (GO:0005886);; Biological Process: response to oxidative stress (GO:0006979);; Biological Process: negative regulation of cell proliferation (GO:0008285);; Biological Process: pollen sperm cell differentiation (GO:0048235);;
Solyc07g048070.2	up	--	--	--	Cellular Component: integral to membrane (GO:0016021);; Biological Process: regulation of defense response (GO:0031347);; Biological Process: innate immune response (GO:0045087);; Biological Process: regulation of cellular process (GO:0050794);; Biological Process: response to other organism (GO:0051707);; Biological Process: cellular response to stimulus (GO:0051716);;
Solyc11g068940.1	up	--	--	--	Cellular Component: ubiquitin ligase complex (GO:0000151);; Biological Process: respiratory burst involved in defense response (GO:0002679);; Molecular Function: ubiquitin-protein ligase activity (GO:0004842);; Cellular Component: cytosol (GO:0005829);; Biological Process: amino acid transport (GO:0006865);; Biological Process: response to water deprivation (GO:0009414);; Biological Process: resp…
Solyc05g012660.1	up	--	--	--	Cellular Component: extracellular region (GO:0005576);; Molecular Function: transferase activity (GO:0016740);;
Solyc05g012730.1	down	--	--	--	Cellular Component: Golgi membrane (GO:0000139);; Cellular Component: mitochondrion (GO:0005739);; Cellular Component: endosome (GO:0005768);; Cellular Component: Golgi apparatus (GO:0005794);; Cellular Component: trans-Golgi network (GO:0005802);; Biological Process: secondary cell wall biogenesis (GO:0009834);; Biological Process: glucuronoxylan biosynthetic process (GO:0010417);; Cellular Comp…
Solyc03g006540.2	down	--	--	--	Cellular Component: chloroplast (GO:0009507);;
Solyc07g064350.1	down	--	--	--	Cellular Component: cytosol (GO:0005829);; Biological Process: anatomical structure morphogenesis (GO:0009653);; Biological Process: cell differentiation (GO:0030154);; Biological Process: multicellular organismal process (GO:0032501);; Cellular Component: intracellular membrane-bounded organelle (GO:0043231);; Cellular Component: cytoplasmic part (GO:0044444);; Molecular Function: organic cyclic…
Solyc02g091890.1	down	--	--	--	Cellular Component: plastid (GO:0009536);; Cellular Component: intracellular membrane-bounded organelle (GO:0043231);; Cellular Component: intracellular organelle part (GO:0044446);; Molecular Function: organic cyclic compound binding (GO:0097159);;
Solyc09g091710.1	down	--	--	--	Cellular Component: intracellular part (GO:0044424);;
Solyc10g080430.1	down	--	--	--	Cellular Component: cell wall (GO:0005618);; Cellular Component: mitochondrion (GO:0005739);; Cellular Component: endoplasmic reticulum (GO:0005783);; Cellular Component: plasmodesma (GO:0009506);; Molecular Function: transferase activity, transferring glycosyl groups (GO:0016757);;
Solyc12g006700.1	down	--	--	--	Cellular Component: intracellular (GO:0005622);;
Solyc02g062710.1	down	--	--	--	Cellular Component: cytoplasm (GO:0005737);; Biological Process: epidermis development (GO:0008544);; Biological Process: macromolecule biosynthetic process (GO:0009059);; Biological Process: phenylpropanoid biosynthetic process (GO:0009699);; Molecular Function: N-acyltransferase activity (GO:0016410);; Molecular Function: transferase activity (GO:0016740);; Biological Process: cellular componen…
Solyc03g083990.1	down	--	--	--	Cellular Component: extracellular region (GO:0005576);; Biological Process: lipid transport (GO:0006869);; Molecular Function: lipid binding (GO:0008289);;
Solyc02g088470.1	down	--	--	--	Cellular Component: mitochondrion (GO:0005739);; Cellular Component: chloroplast (GO:0009507);; Cellular Component: plastid (GO:0009536);; Biological Process: chloroplast RNA processing (GO:0031425);; Biological Process: mitochondrial mRNA modification (GO:0080156);;
Solyc01g108010.2	down	--	--	--	Cellular Component: peroxisome (GO:0005777);; Biological Process: response to oxidative stress (GO:0006979);;
Solyc12g019290.1	down	--	--	--	Cellular Component: mitochondrion (GO:0005739);; Cellular Component: chloroplast thylakoid membrane (GO:0009535);; Biological Process: post-embryonic development (GO:0009791);; Biological Process: reproductive structure development (GO:0048608);;
Solyc07g007030.1	down	--	--	--	Cellular Component: mitochondrion (GO:0005739);; Cellular Component: endosome (GO:0005768);; Cellular Component: Golgi apparatus (GO:0005794);; Cellular Component: trans-Golgi network (GO:0005802);; Cellular Component: cytosol (GO:0005829);; Cellular Component: integral to membrane (GO:0016021);;
Solyc07g056050.1	down	--	--	--	Cellular Component: endosome (GO:0005768);; Cellular Component: vacuolar membrane (GO:0005774);; Cellular Component: Golgi apparatus (GO:0005794);; Cellular Component: trans-Golgi network (GO:0005802);; Cellular Component: plasma membrane (GO:0005886);; Cellular Component: plasmodesma (GO:0009506);; Cellular Component: integral to membrane (GO:0016021);;
Solyc02g094270.1	up	--	--	--	Biological Process: response to molecule of bacterial origin (GO:0002237);; Biological Process: respiratory burst involved in defense response (GO:0002679);; Molecular Function: sequence-specific DNA binding transcription factor activity (GO:0003700);; Molecular Function: protein binding (GO:0005515);; Cellular Component: nucleus (GO:0005634);; Biological Process: regulation of transcription, DNA…
Solyc06g082420.2	up	--	--	--	Biological Process: defense response to nematode (GO:0002215);; Molecular Function: peroxidase activity (GO:0004601);; Molecular Function: protein binding (GO:0005515);; Cellular Component: extracellular region (GO:0005576);; Cellular Component: cell wall (GO:0005618);; Cellular Component: Golgi apparatus (GO:0005794);; Cellular Component: cytosol (GO:0005829);; Biological Process: flower develop…
Solyc05g054380.1	up	--	--	--	Biological Process: defense response (GO:0006952);; Biological Process: response to biotic stimulus (GO:0009607);;
Solyc07g009080.2	up	--	--	--	Biological Process: response to organic substance (GO:0010033);; Biological Process: defense response to bacterium (GO:0042742);;
Solyc09g090990.2	up	--	--	--	Biological Process: defense response (GO:0006952);; Biological Process: response to biotic stimulus (GO:0009607);;
Solyc03g005500.1	up	--	--	--	Biological Process: respiratory burst involved in defense response (GO:0002679);; Molecular Function: DNA binding (GO:0003677);; Molecular Function: sequence-specific DNA binding transcription factor activity (GO:0003700);; Molecular Function: protein binding (GO:0005515);; Cellular Component: nucleolus (GO:0005730);; Biological Process: transcription, DNA-dependent (GO:0006351);; Biological Proc…
Solyc09g082390.1	up	--	--	--	Biological Process: reproduction (GO:0000003);; Biological Process: cellular process (GO:0009987);;
Solyc09g066350.1	up	--	--	--	Biological Process: respiratory burst involved in defense response (GO:0002679);; Molecular Function: DNA binding (GO:0003677);; Molecular Function: sequence-specific DNA binding transcription factor activity (GO:0003700);; Molecular Function: protein binding (GO:0005515);; Cellular Component: nucleus (GO:0005634);; Biological Process: regulation of transcription, DNA-dependent (GO:0006355);; Bio…
Solyc09g091000.2	up	--	--	--	Biological Process: defense response (GO:0006952);; Biological Process: response to biotic stimulus (GO:0009607);;
Solyc11g006030.1	up	--	--	--	Biological Process: respiratory burst involved in defense response (GO:0002679);; Molecular Function: ubiquitin-protein ligase activity (GO:0004842);; Molecular Function: protein binding (GO:0005515);; Cellular Component: cytosol (GO:0005829);; Biological Process: amino acid transport (GO:0006865);; Biological Process: defense response (GO:0006952);; Biological Process: response to water deprivat…
Solyc12g006820.1	up	--	--	--	Biological Process: very long-chain fatty acid metabolic process (GO:0000038);; Biological Process: sulfur amino acid metabolic process (GO:0000096);; Biological Process: polysaccharide biosynthetic process (GO:0000271);; Cellular Component: extracellular region (GO:0005576);; Cellular Component: nucleus (GO:0005634);; Cellular Component: endoplasmic reticulum (GO:0005783);; Biological Process: a…
Solyc01g067020.2	up	--	--	--	Biological Process: respiratory burst involved in defense response (GO:0002679);; Biological Process: developmental process involved in reproduction (GO:0003006);; Molecular Function: protein kinase activity (GO:0004672);; Molecular Function: ATP binding (GO:0005524);; Cellular Component: vacuolar membrane (GO:0005774);; Cellular Component: plasma membrane (GO:0005886);; Biological Process: acety…
Solyc03g007380.1	up	--	--	--	Biological Process: response to reactive oxygen species (GO:0000302);; Biological Process: immune effector process (GO:0002252);; Molecular Function: protein binding (GO:0005515);; Cellular Component: nucleus (GO:0005634);; Cellular Component: cytoplasm (GO:0005737);; Biological Process: anion transport (GO:0006820);; Biological Process: nitric oxide mediated signal transduction (GO:0007263);; Bi…
Solyc02g031990.1	up	--	--	--	Biological Process: response to stress (GO:0006950);; Biological Process: regulation of cellular process (GO:0050794);;
Solyc07g009100.2	up	--	--	--	Biological Process: response to organic substance (GO:0010033);; Biological Process: defense response to bacterium (GO:0042742);;
Solyc09g089910.1	up	--	--	--	Biological Process: respiratory burst involved in defense response (GO:0002679);; Molecular Function: DNA binding (GO:0003677);; Molecular Function: sequence-specific DNA binding transcription factor activity (GO:0003700);; Molecular Function: protein binding (GO:0005515);; Cellular Component: nucleus (GO:0005634);; Biological Process: regulation of transcription, DNA-dependent (GO:0006355);; Bio…
Solyc07g009090.2	up	--	--	--	Biological Process: response to organic substance (GO:0010033);; Biological Process: defense response to bacterium (GO:0042742);;
Solyc07g009070.2	up	--	--	--	Biological Process: response to organic substance (GO:0010033);; Biological Process: defense response to bacterium (GO:0042742);;
Solyc01g090370.1	up	--	--	--	Biological Process: immune system process (GO:0002376);; Biological Process: respiratory burst involved in defense response (GO:0002679);; Molecular Function: DNA binding (GO:0003677);; Molecular Function: sequence-specific DNA binding transcription factor activity (GO:0003700);; Molecular Function: protein binding (GO:0005515);; Cellular Component: nucleus (GO:0005634);; Biological Process: defe…
Solyc04g071770.2	up	--	--	--	Biological Process: response to hypoxia (GO:0001666);; Molecular Function: DNA binding (GO:0003677);; Molecular Function: sequence-specific DNA binding transcription factor activity (GO:0003700);; Molecular Function: protein binding (GO:0005515);; Cellular Component: nucleolus (GO:0005730);; Biological Process: amino acid transport (GO:0006865);; Biological Process: response to osmotic stress (GO…
Solyc05g039950.1	up	--	--	--	Biological Process: nitrogen compound metabolic process (GO:0006807);; Biological Process: multicellular organismal development (GO:0007275);; Molecular Function: O-acyltransferase activity (GO:0008374);; Molecular Function: N-acyltransferase activity (GO:0016410);; Molecular Function: transferase activity, transferring acyl groups other than amino-acyl groups (GO:0016747);; Biological Process: c…
Solyc02g077370.1	up	--	--	--	Biological Process: respiratory burst involved in defense response (GO:0002679);; Molecular Function: DNA binding (GO:0003677);; Molecular Function: sequence-specific DNA binding transcription factor activity (GO:0003700);; Cellular Component: nucleus (GO:0005634);; Biological Process: regulation of transcription, DNA-dependent (GO:0006355);; Biological Process: protein folding (GO:0006457);; Bio…
Solyc10g078770.1	up	--	--	--	Biological Process: response to stress (GO:0006950);; Biological Process: response to abiotic stimulus (GO:0009628);; Biological Process: embryo development (GO:0009790);;
Solyc04g014540.1	down	--	--	--	Biological Process: photomorphogenesis (GO:0009640);; Biological Process: hormone-mediated signaling pathway (GO:0009755);; Biological Process: specification of floral organ identity (GO:0010093);; Biological Process: cell differentiation (GO:0030154);; Cellular Component: intracellular organelle (GO:0043229);; Biological Process: cellular macromolecule metabolic process (GO:0044260);; Molecular …
Solyc09g014160.1	down	--	--	--	Biological Process: phloem development (GO:0010088);; Biological Process: phloem transport (GO:0010233);; Biological Process: cotyledon vascular tissue pattern formation (GO:0010588);; Cellular Component: apical plasma membrane (GO:0016324);; Biological Process: root system development (GO:0022622);;
Solyc07g047820.1	down	--	--	--	Biological Process: carbohydrate metabolic process (GO:0005975);; Biological Process: phosphate-containing compound metabolic process (GO:0006796);; Biological Process: cellular macromolecule metabolic process (GO:0044260);;
Solyc02g085590.2	down	--	--	--	Biological Process: translation (GO:0006412);; Cellular Component: intracellular membrane-bounded organelle (GO:0043231);; Cellular Component: cytoplasmic part (GO:0044444);; Molecular Function: nutrient reservoir activity (GO:0045735);; Molecular Function: organic cyclic compound binding (GO:0097159);;
Solyc10g079160.1	down	--	--	--	Biological Process: Group II intron splicing (GO:0000373);; Molecular Function: RNA binding (GO:0003723);; Cellular Component: mitochondrion (GO:0005739);; Biological Process: cytochrome complex assembly (GO:0017004);;
Solyc11g066090.1	down	--	--	--	Biological Process: response to stress (GO:0006950);; Biological Process: response to abiotic stimulus (GO:0009628);;
Solyc11g017330.1	down	--	--	--	Biological Process: mRNA modification (GO:0016556);; Cellular Component: intracellular membrane-bounded organelle (GO:0043231);; Cellular Component: cytoplasmic part (GO:0044444);; Biological Process: response to stimulus (GO:0050896);;
Solyc03g095990.1	down	--	--	--	Biological Process: maltose metabolic process (GO:0000023);; Cellular Component: mitochondrion (GO:0005739);; Biological Process: pentose-phosphate shunt (GO:0006098);; Cellular Component: chloroplast thylakoid membrane (GO:0009535);; Biological Process: starch biosynthetic process (GO:0019252);; Biological Process: isopentenyl diphosphate biosynthetic process, mevalonate-independent pathway (GO:…
Solyc06g069070.1	down	--	--	--	Biological Process: transport (GO:0006810);; Biological Process: lipid transport (GO:0006869);; Molecular Function: lipid binding (GO:0008289);; Cellular Component: cell part (GO:0044464);;
Solyc07g065270.1	down	--	--	--	Biological Process: tryptophan biosynthetic process (GO:0000162);; Molecular Function: sequence-specific DNA binding transcription factor activity (GO:0003700);; Molecular Function: anthranilate phosphoribosyltransferase activity (GO:0004048);; Molecular Function: signal transducer activity (GO:0004871);; Molecular Function: protein binding (GO:0005515);; Cellular Component: nucleus (GO:0005634);…
Solyc02g078580.1	down	--	--	--	Biological Process: mRNA splicing, via spliceosome (GO:0000398);; Molecular Function: DNA binding (GO:0003677);; Cellular Component: nucleus (GO:0005634);; Biological Process: DNA-dependent transcription, initiation (GO:0006352);; Biological Process: positive regulation of cell proliferation (GO:0008284);; Biological Process: gravitropism (GO:0009630);; Biological Process: negative regulation of …
Solyc06g073730.1	down	--	--	--	Biological Process: MAPK cascade (GO:0000165);; Biological Process: response to superoxide (GO:0000303);; Molecular Function: DNA binding (GO:0003677);; Molecular Function: sequence-specific DNA binding transcription factor activity (GO:0003700);; Molecular Function: protein binding (GO:0005515);; Cellular Component: nucleus (GO:0005634);; Biological Process: regulation of transcription, DNA-depe…
Solyc11g006060.1	down	--	--	--	Biological Process: cellular metabolic process (GO:0044237);; Biological Process: primary metabolic process (GO:0044238);; Biological Process: organic substance metabolic process (GO:0071704);;
Solyc04g064550.1	down	--	--	--	Biological Process: tryptophan biosynthetic process (GO:0000162);; Molecular Function: sequence-specific DNA binding transcription factor activity (GO:0003700);; Molecular Function: anthranilate phosphoribosyltransferase activity (GO:0004048);; Molecular Function: signal transducer activity (GO:0004871);; Molecular Function: protein binding (GO:0005515);; Cellular Component: nucleus (GO:0005634);…
Solyc01g080890.2	up	--	--	--	--
Solyc01g089890.2	up	--	--	--	--
Solyc01g108350.2	up	--	--	--	--
Solyc01g108360.2	up	--	--	--	--
Solyc02g068670.1	up	--	--	--	--
Solyc02g080840.1	up	--	--	--	--
Solyc02g080920.1	up	--	--	--	--
Solyc02g080930.1	up	--	--	--	--
Solyc02g092890.1	up	--	--	--	--
Solyc03g025670.2	up	--	--	--	--
Solyc03g044180.1	up	--	--	--	--
Solyc04g057830.1	up	--	--	--	--
Solyc06g062420.2	up	--	--	--	--
Solyc06g066110.1	up	--	--	--	--
Solyc07g005380.2	up	--	--	--	--
Solyc07g007330.1	up	--	--	--	--
Solyc07g008980.2	up	--	--	--	--
Solyc10g050690.1	up	--	--	--	--
Solyc10g050730.1	up	--	--	--	--
Solyc02g076890.1	down	--	--	--	--
Solyc02g082570.1	down	--	--	--	--
Solyc04g076520.1	down	--	--	--
Solyc05g008300.1	down	--	--	--	--
Solyc06g071490.1	down	--	--	--	--
Solyc07g008480.1	down	--	--	--	--
Solyc07g063070.1	down	--	--	--	--
Solyc08g068410.1	down	--	--	--	--
Solyc09g010140.1	down	--	--	--	--
Solyc10g048140.1	down	--	--	--	--
Solyc11g066930.1	down	--	--	--	--
Solyc11g072160.1	down	--	--	--	--
Solyc12g006740.1	down	--	--	--	--
Solyc12g006750.1	down	--	--	--	--
Solyc12g006760.1	down	--	--	--	--
Solyc12g017340.1	down	--	--	--	--
Tomato_newGene_312	up	--	--	--	--
Tomato_newGene_660	up	--	--	--	--
Tomato_newGene_789	up	--	--	--	--
